# Supplementary material for: Ribosome-Profiling Reveals Restricted Post Transcriptional Expression of Antiviral Cytokines and Transcription Factors during SARS-CoV-2 Infection
Source: Int J Mol Sci. 2021 Mar 25;22(7):3392. doi: 10.3390/ijms22073392 (PMC8036502; doi:10.3390/ijms22073392)
Supplement: Supplementary file 1 [file ijms-22-03392-s001.zip]

Archive with 4 entries (4 files):
- Supplementary Figures.pptx
- Table S1.csv
- Table S2.csv
- Table S3.csv
