# Supplementary material for: Ribosome-Profiling Reveals Restricted Post Transcriptional Expression of Antiviral Cytokines and Transcription Factors during SARS-CoV-2 Infection
Source: Int J Mol Sci. 2021 Mar 25;22(7):3392. doi: 10.3390/ijms22073392 (PMC8036502; doi:10.3390/ijms22073392)
Supplement: Supplementary file 1 [file ijms-22-03392-s001.zip › Table S1.csv]

	Geneid	baseMean	log2FoldChange	lfcSE	padj	Gene.name
1	ENSG00000119922.10	723.7962188	2.544931793	0.122144671	2.38E-92	IFIT2
2	ENSG00000113369.9	492.4144836	2.819898635	0.139511668	4.36E-87	ARRDC3
3	ENSG00000111335.13	569.7952566	3.018763393	0.15141573	7.47E-85	OAS2
4	ENSG00000119917.14	609.5545715	2.61361043	0.139719434	1.27E-74	IFIT3
5	ENSG00000177606.7	2311.224117	1.867715756	0.113168062	7.91E-58	JUN
6	ENSG00000185745.10	1169.421421	2.138195533	0.131393228	2.93E-56	IFIT1
7	ENSG00000100906.11	951.1711704	1.530304953	0.10667154	1.86E-43	NFKBIA
8	ENSG00000115267.8	906.9181093	1.481933561	0.108692389	3.61E-39	IFIH1
9	ENSG00000120738.8	4530.122525	1.405426428	0.107095145	3.10E-36	EGR1
10	ENSG00000173821.19	1239.648335	1.421343417	0.110975219	1.71E-34	RNF213
11	ENSG00000136244.12	147.3947686	2.722039918	0.215295527	1.27E-33	IL6
12	ENSG00000111331.13	896.4851169	1.895208747	0.152851923	2.54E-32	OAS3
13	ENSG00000134326.11	128.0918266	2.459274	0.199026361	3.97E-32	CMPK2
14	ENSG00000162772.17	152.6925043	2.266559157	0.185017559	1.37E-31	ATF3
15	ENSG00000163659.13	1591.079187	1.329989112	0.109150243	2.87E-31	TIPARP
16	ENSG00000157601.14	1087.659374	1.923620795	0.158993438	7.71E-31	MX1
17	ENSG00000183486.13	145.8969488	2.56582516	0.214937931	5.11E-30	MX2
18	ENSG00000128422.17	10517.82291	-1.428968028	0.120386296	1.08E-29	KRT17
19	ENSG00000177409.12	378.7527022	1.684236169	0.143857591	7.05E-29	SAMD9L
20	ENSG00000134321.12	86.81325336	3.017804683	0.258622169	1.06E-28	RSAD2
21	ENSG00000107201.10	637.5731782	1.34555382	0.116732206	5.29E-28	DDX58
22	ENSG00000125347.14	413.3426227	1.437880422	0.126058507	2.03E-27	IRF1
23	ENSG00000026025.16	12641.3617	-1.054575608	0.092619543	2.45E-27	VIM
24	ENSG00000137959.16	276.1391248	2.214265266	0.196535567	9.21E-27	IFI44L
25	ENSG00000055332.18	971.2219775	1.188803071	0.106917054	4.67E-26	EIF2AK2
26	ENSG00000173193.15	541.2391392	1.485114418	0.135842096	3.56E-25	PARP14
27	ENSG00000005001.10	590.7370392	-1.273556433	0.117062092	6.16E-25	PRSS22
28	ENSG00000265972.6	138.7491758	2.045276579	0.190786717	3.36E-24	TXNIP
29	ENSG00000167552.14	342.7829854	-1.518905508	0.141846864	3.70E-24	TUBA1A
30	ENSG00000137965.11	938.4457075	1.281977416	0.119774593	3.77E-24	IFI44
31	ENSG00000121858.11	513.4348419	1.409773098	0.132724821	8.76E-24	TNFSF10
32	ENSG00000171940.13	952.9014767	1.130347561	0.106449899	8.78E-24	ZNF217
33	ENSG00000135114.12	879.7415823	1.322525523	0.126084676	3.38E-23	OASL
34	ENSG00000184979.10	267.0674166	1.672948269	0.160136812	5.12E-23	USP18
35	ENSG00000100342.21	1532.771415	1.06416593	0.103022244	1.70E-22	APOL1
36	ENSG00000181381.13	385.2407822	1.49078309	0.144361464	1.70E-22	DDX60L
37	ENSG00000010818.10	437.6497596	1.245806754	0.120756557	1.84E-22	HIVEP2
38	ENSG00000078081.8	216.4546182	1.734816855	0.171338418	1.29E-21	LAMP3
39	ENSG00000163840.10	494.6827131	1.453381368	0.144110377	1.89E-21	DTX3L
40	ENSG00000138496.16	1287.238194	1.072769642	0.108569099	1.45E-20	PARP9
41	ENSG00000175315.3	764.9749681	-1.140973148	0.116465745	3.27E-20	CST6
42	ENSG00000124201.15	1693.417348	1.245545599	0.128636307	9.78E-20	ZNFX1
43	ENSG00000083168.11	572.5302692	1.199289295	0.123968225	1.04E-19	KAT6A
44	ENSG00000137628.17	428.3265317	1.27744968	0.137761912	4.74E-18	DDX60
45	ENSG00000125848.10	242.0743584	1.300090649	0.141097091	8.02E-18	FLRT3
46	ENSG00000118503.15	110.9318506	1.954257166	0.213483569	1.37E-17	TNFAIP3
47	ENSG00000089127.14	1194.727258	1.280377787	0.141411721	3.37E-17	OAS1
48	ENSG00000144802.11	712.0608604	0.987613575	0.109953748	6.37E-17	NFKBIZ
49	ENSG00000065526.12	688.0116514	0.994687168	0.110857457	6.79E-17	SPEN
50	ENSG00000055609.19	654.0019609	1.084597387	0.121368036	9.25E-17	KMT2C
51	ENSG00000138646.9	263.1831388	1.414574604	0.15848199	9.98E-17	HERC5
52	ENSG00000124171.9	297.4561641	1.160836614	0.130629224	1.40E-16	PARD6B
53	ENSG00000221963.6	73.51361839	2.163271692	0.243839427	1.56E-16	APOL6
54	ENSG00000148143.13	304.8238054	1.174199446	0.132446895	1.62E-16	ZNF462
55	ENSG00000166741.8	939.240999	-0.960925227	0.108495238	1.72E-16	NNMT
56	ENSG00000169245.6	42.40058994	3.255641995	0.369337313	2.46E-16	CXCL10
57	ENSG00000140416.23	8400.299873	-0.76398874	0.088305199	1.02E-15	TPM1
58	ENSG00000103222.19	746.543853	1.015908596	0.117558567	1.10E-15	ABCC1
59	ENSG00000166750.10	610.644105	0.991942709	0.115298824	1.51E-15	SLFN5
60	ENSG00000141664.10	507.8839524	1.122746779	0.131357958	2.42E-15	ZCCHC2
61	ENSG00000150782.12	2589.410146	-0.846205895	0.099402844	3.20E-15	IL18
62	ENSG00000164715.6	188.1916358	1.356338052	0.159560297	3.50E-15	LMTK2
63	ENSG00000147889.17	4849.567399	-0.913908306	0.10790622	4.50E-15	CDKN2A
64	ENSG00000173156.7	497.7261371	-1.070410456	0.126689638	5.28E-15	RHOD
65	ENSG00000182393.3	41.72669386	5.864435046	0.695351898	5.92E-15	IFNL1
66	ENSG00000253368.4	485.5963088	-1.105888885	0.131302116	6.24E-15	TRNP1
67	ENSG00000173166.18	1453.196899	1.03950766	0.123377605	6.24E-15	RAPH1
68	ENSG00000198265.12	713.9162118	0.934973608	0.110999634	6.24E-15	HELZ
69	ENSG00000104447.13	182.4215004	1.385024655	0.164477672	6.24E-15	TRPS1
70	ENSG00000131981.16	11611.32406	-0.868717001	0.103360081	7.05E-15	LGALS3
71	ENSG00000105939.13	320.2279092	1.41107786	0.168213417	7.97E-15	ZC3HAV1
72	ENSG00000135549.15	333.8247317	-1.09695877	0.131460572	1.14E-14	PKIB
73	ENSG00000135837.16	352.3926808	1.139158531	0.137245534	1.64E-14	CEP350
74	ENSG00000005339.15	805.784394	0.965909165	0.117144848	2.56E-14	CREBBP
75	ENSG00000180611.7	282.525901	1.368245105	0.166501733	3.18E-14	MB21D2
76	ENSG00000132530.17	42.61197222	2.680729749	0.328835648	5.41E-14	XAF1
77	ENSG00000005483.21	687.7494508	0.888769288	0.109120052	5.67E-14	KMT2E
78	ENSG00000148180.20	1253.708809	-0.985986235	0.121995609	9.39E-14	GSN
79	ENSG00000181649.8	3984.762731	-0.744990949	0.092409667	1.09E-13	PHLDA2
80	ENSG00000087074.8	2379.871323	0.801838773	0.09951624	1.12E-13	PPP1R15A
81	ENSG00000164266.10	651.2463238	-1.075386032	0.133913847	1.38E-13	SPINK1
82	ENSG00000092621.13	2845.792832	-1.131309838	0.141158841	1.55E-13	PHGDH
83	ENSG00000113580.15	448.0833121	1.029549173	0.128695288	1.73E-13	NR3C1
84	ENSG00000152778.9	289.5200336	1.166013253	0.146133487	2.02E-13	IFIT5
85	ENSG00000007255.10	280.4090785	-1.143477253	0.143525162	2.20E-13	TRAPPC6A
86	ENSG00000102908.22	341.0645403	1.126711503	0.141842775	2.63E-13	NFAT5
87	ENSG00000150347.16	85.19434747	1.746652964	0.220256282	2.90E-13	ARID5B
88	ENSG00000100360.15	338.6578202	-1.146880874	0.144704141	2.97E-13	IFT27
89	ENSG00000134668.12	74.6043634	-1.917172833	0.24215689	3.14E-13	SPOCD1
90	ENSG00000115415.20	3046.118607	0.951578051	0.120870821	4.44E-13	STAT1
91	ENSG00000163545.11	82.24342316	1.831660949	0.232891253	4.67E-13	NUAK2
92	ENSG00000169905.12	282.6141296	1.091875683	0.139455212	6.12E-13	TOR1AIP2
93	ENSG00000177200.17	492.8414314	1.081062458	0.13854802	7.49E-13	CHD9
94	ENSG00000115306.16	2272.119418	0.753108363	0.096788008	8.71E-13	SPTBN1
95	ENSG00000095015.6	452.0647266	0.945783084	0.121532652	8.71E-13	MAP3K1
96	ENSG00000135870.12	199.2520742	1.195273306	0.153842998	9.35E-13	RC3H1
97	ENSG00000112773.16	77.66355307	1.707036427	0.21969988	9.35E-13	TENT5A
98	ENSG00000162836.12	1992.382858	-0.818632481	0.105437078	9.62E-13	ACP6
99	ENSG00000205413.8	2719.640961	1.018377671	0.131179227	9.62E-13	SAMD9
100	ENSG00000128335.14	1230.476078	0.802297646	0.104041397	1.43E-12	APOL2
101	ENSG00000104537.17	223.1911946	-1.207837871	0.157207438	1.77E-12	ANXA13
102	ENSG00000100097.12	1056.507944	-0.865213536	0.112935563	2.08E-12	LGALS1
103	ENSG00000100888.15	942.3782752	0.863183864	0.113754305	3.62E-12	CHD8
104	ENSG00000138642.15	237.6950171	1.125977946	0.148588545	3.89E-12	HERC6
105	ENSG00000205542.11	29931.30593	-0.828818168	0.109488718	4.09E-12	TMSB4X
106	ENSG00000048649.13	794.9929856	0.794159786	0.105063424	4.41E-12	RSF1
107	ENSG00000131435.13	686.9267437	-0.983812733	0.130309151	4.69E-12	PDLIM4
108	ENSG00000173575.22	694.1778271	0.852299235	0.113791258	7.31E-12	CHD2
109	ENSG00000125652.8	311.5688198	-1.011272793	0.135029076	7.31E-12	ALKBH7
110	ENSG00000196428.12	444.7336201	0.984424614	0.131571761	7.65E-12	TSC22D2
111	ENSG00000135480.16	29653.42753	-0.898619514	0.120400868	8.73E-12	KRT7
112	ENSG00000145247.12	2324.73701	-0.80815395	0.108402676	9.14E-12	OCIAD2
113	ENSG00000198074.10	403.1657728	-0.918222256	0.123153514	9.14E-12	AKR1B10
114	ENSG00000010438.16	651.7888038	-0.981691197	0.132637506	1.36E-11	PRSS3
115	ENSG00000128016.7	997.2063113	0.83878159	0.11383274	1.73E-11	ZFP36
116	ENSG00000185885.16	86.71928096	1.552061646	0.210810207	1.79E-11	IFITM1
117	ENSG00000146592.17	212.3539101	1.101487039	0.150521024	2.48E-11	CREB5
118	ENSG00000170345.10	432.3332735	1.088257398	0.149101667	2.83E-11	FOS
119	ENSG00000152127.9	321.1932303	1.167814418	0.16042644	3.24E-11	MGAT5
120	ENSG00000196159.13	170.592052	1.234559338	0.169650453	3.27E-11	FAT4
121	ENSG00000162585.17	488.939614	-0.996190228	0.137120003	3.54E-11	FAAP20
122	ENSG00000130589.16	442.5543476	1.354085745	0.186877615	4.05E-11	HELZ2
123	ENSG00000099250.18	605.9592191	0.823219557	0.11422696	5.35E-11	NRP1
124	ENSG00000072364.13	644.7915195	1.23511993	0.171533077	5.57E-11	AFF4
125	ENSG00000243137.8	163.6970405	-1.220301084	0.169741043	6.00E-11	PSG4
126	ENSG00000100284.21	342.4544277	-0.995409404	0.138526871	6.11E-11	TOM1
127	ENSG00000173889.16	657.2255899	0.845506731	0.117779413	6.37E-11	PHC3
128	ENSG00000134250.20	715.4085787	1.089959597	0.152250741	7.30E-11	NOTCH2
129	ENSG00000150893.11	207.271526	1.123227107	0.156920564	7.30E-11	FREM2
130	ENSG00000168143.9	274.2361947	0.963990851	0.134821756	7.67E-11	FAM83B
131	ENSG00000138772.13	2260.025537	-0.714728895	0.100073514	8.08E-11	ANXA3
132	ENSG00000181827.15	584.2925332	0.848185052	0.119085507	9.24E-11	RFX7
133	ENSG00000113924.12	206.465391	-1.121071756	0.157561383	9.67E-11	HGD
134	ENSG00000081923.15	1658.489006	0.75630567	0.106321976	9.72E-11	ATP8B1
135	ENSG00000102109.9	380.5765814	-0.943424189	0.13273503	1.01E-10	PCSK1N
136	ENSG00000101596.16	1001.309771	0.805780974	0.113391605	1.01E-10	SMCHD1
137	ENSG00000125686.12	3209.14441	0.757944907	0.106847222	1.09E-10	MED1
138	ENSG00000005889.15	280.311085	1.044099764	0.147192185	1.09E-10	ZFX
139	ENSG00000196923.14	3279.926327	-0.724115675	0.102135519	1.11E-10	PDLIM7
140	ENSG00000131263.13	373.901638	0.954471404	0.13463852	1.11E-10	RLIM
141	ENSG00000102189.17	302.645546	1.091351159	0.154159141	1.18E-10	EEA1
142	ENSG00000100393.14	744.5504978	0.860804456	0.121633727	1.19E-10	EP300
143	ENSG00000120129.6	366.4603083	1.063908247	0.150719363	1.35E-10	DUSP1
144	ENSG00000189171.14	1670.371008	-0.775155019	0.110439179	1.79E-10	S100A13
145	ENSG00000171222.10	889.5638063	-0.897223187	0.127961878	1.87E-10	SCAND1
146	ENSG00000107249.23	308.2809302	1.026496135	0.146926756	2.22E-10	GLIS3
147	ENSG00000163638.13	487.7542335	0.876856278	0.125598044	2.27E-10	ADAMTS9
148	ENSG00000126458.4	1673.100638	-0.756095677	0.10829395	2.27E-10	RRAS
149	ENSG00000169375.16	922.409512	0.823608032	0.118096028	2.38E-10	SIN3A
150	ENSG00000141867.17	755.1984009	0.747172924	0.10729981	2.55E-10	BRD4
151	ENSG00000168062.10	47.79223747	2.04036887	0.293959719	2.97E-10	BATF2
152	ENSG00000139263.12	1439.347273	0.677997437	0.097709722	2.99E-10	LRIG3
153	ENSG00000080493.17	92.62523021	1.416115382	0.204328752	3.15E-10	SLC4A4
154	ENSG00000152422.16	1201.445751	-0.731917517	0.105727187	3.31E-10	XRCC4
155	ENSG00000111678.11	983.5574538	-0.865527286	0.125260946	3.60E-10	C12orf57
156	ENSG00000070018.9	584.649945	0.834528071	0.120837918	3.67E-10	LRP6
157	ENSG00000145734.19	591.9245357	0.927465153	0.134437863	3.84E-10	BDP1
158	ENSG00000116698.21	1965.987023	0.652174613	0.094562115	3.87E-10	SMG7
159	ENSG00000162654.9	54.99353733	1.93061877	0.280251179	4.07E-10	GBP4
160	ENSG00000124762.14	158.5027064	-1.169309282	0.170351734	4.81E-10	CDKN1A
161	ENSG00000120306.11	3038.524518	-0.691857651	0.100915405	5.07E-10	CYSTM1
162	ENSG00000170315.14	9267.172009	-0.633339561	0.092445931	5.21E-10	UBB
163	ENSG00000126088.14	808.228101	-0.781082993	0.114139191	5.46E-10	UROD
164	ENSG00000054267.22	495.1215679	0.853037113	0.124732996	5.60E-10	ARID4B
165	ENSG00000089289.16	1288.877094	-0.720793216	0.105547845	5.96E-10	IGBP1
166	ENSG00000106771.13	592.3605522	0.971637116	0.142786112	7.01E-10	TMEM245
167	ENSG00000114115.10	195.8106582	-1.060790004	0.156425796	8.20E-10	RBP1
168	ENSG00000083857.14	2083.218878	0.755423234	0.111872902	9.95E-10	FAT1
169	ENSG00000055483.19	559.0302929	0.805109161	0.119301921	1.02E-09	USP36
170	ENSG00000180530.11	634.3910744	0.811883123	0.120434835	1.06E-09	NRIP1
171	ENSG00000080345.18	1105.491266	0.904686297	0.134294051	1.09E-09	RIF1
172	ENSG00000100300.18	1926.099172	-0.79880285	0.118585265	1.09E-09	TSPO
173	ENSG00000132274.16	31.98174797	2.465382138	0.366289765	1.12E-09	TRIM22
174	ENSG00000157106.17	1030.90746	0.760375001	0.113227462	1.24E-09	SMG1
175	ENSG00000146247.14	895.166416	1.017451883	0.151781709	1.34E-09	PHIP
176	ENSG00000203697.12	505.8148985	-0.902471717	0.134706558	1.36E-09	CAPN8
177	ENSG00000102554.14	2017.045759	0.645200383	0.096296729	1.36E-09	KLF5
178	ENSG00000073756.12	511.1705596	0.926705936	0.138558117	1.46E-09	PTGS2
179	ENSG00000139718.10	189.1514059	1.051432332	0.157625283	1.64E-09	SETD1B
180	ENSG00000140941.14	888.299697	-0.706308538	0.105938151	1.67E-09	MAP1LC3B
181	ENSG00000114019.14	763.2476279	0.934848699	0.140520409	1.83E-09	AMOTL2
182	ENSG00000139354.11	600.8215247	0.858499757	0.129201387	1.92E-09	GAS2L3
183	ENSG00000104960.15	1917.6244	-0.746975253	0.11250172	1.98E-09	PTOV1
184	ENSG00000138035.15	1162.96438	0.652725488	0.098514244	2.16E-09	PNPT1
185	ENSG00000197956.10	34954.01461	-0.72766178	0.110008648	2.32E-09	S100A6
186	ENSG00000075142.14	2041.450517	-0.715912999	0.108460906	2.53E-09	SRI
187	ENSG00000164111.15	7984.846041	-0.602086301	0.091262371	2.58E-09	ANXA5
188	ENSG00000142798.20	1516.377041	0.75755017	0.114980183	2.72E-09	HSPG2
189	ENSG00000102921.8	618.7469088	0.760069916	0.115520802	2.87E-09	N4BP1
190	ENSG00000171747.9	7217.130231	-0.700186199	0.10644382	2.89E-09	LGALS4
191	ENSG00000124151.19	870.9258173	0.802443243	0.122066305	2.95E-09	NCOA3
192	ENSG00000129422.14	567.8900634	0.780261631	0.118781726	3.04E-09	MTUS1
193	ENSG00000116791.14	2290.381655	-0.645075031	0.09838672	3.28E-09	CRYZ
194	ENSG00000163993.7	592.9567196	-0.784447978	0.119717488	3.36E-09	S100P
195	ENSG00000148773.14	1241.024269	0.74479312	0.113782811	3.49E-09	MKI67
196	ENSG00000182718.17	35281.12669	-0.877404378	0.13414078	3.57E-09	ANXA2
197	ENSG00000108244.17	33371.71503	-0.626373701	0.095756095	3.57E-09	KRT23
198	ENSG00000102316.17	1026.270011	-0.723511079	0.110667151	3.63E-09	MAGED2
199	ENSG00000060237.18	1011.222725	0.692653364	0.10599985	3.69E-09	WNK1
200	ENSG00000100503.25	347.6263616	0.817814233	0.125220898	3.76E-09	NIN
201	ENSG00000186792.17	137.1606976	-1.139242315	0.174972295	4.27E-09	HYAL3
202	ENSG00000070669.17	1121.540869	-1.001986184	0.153954433	4.33E-09	ASNS
203	ENSG00000198887.9	607.2616249	0.730490652	0.11253376	4.82E-09	SMC5
204	ENSG00000135373.13	1330.988426	0.849242913	0.131001717	5.06E-09	EHF
205	ENSG00000172725.14	1954.139939	-0.727518586	0.112225464	5.06E-09	CORO1B
206	ENSG00000168394.11	1323.364252	0.729554155	0.112665944	5.26E-09	TAP1
207	ENSG00000170955.10	205.169178	-1.135473974	0.175353716	5.26E-09	CAVIN3
208	ENSG00000181722.17	28.94178139	2.400773199	0.370803127	5.26E-09	ZBTB20
209	ENSG00000168411.14	812.7455793	0.809076078	0.125001143	5.30E-09	RFWD3
210	ENSG00000131018.24	245.216316	1.031540312	0.159421794	5.35E-09	SYNE1
211	ENSG00000173402.12	1708.689886	0.841525756	0.130103917	5.36E-09	DAG1
212	ENSG00000092841.19	16257.80006	-0.602504759	0.093131783	5.36E-09	MYL6
213	ENSG00000101347.10	470.3892381	0.87693497	0.135578153	5.36E-09	SAMHD1
214	ENSG00000160551.11	361.7301308	1.096668797	0.170069686	6.08E-09	TAOK1
215	ENSG00000168016.15	56.74036467	1.814729529	0.28212123	6.72E-09	TRANK1
216	ENSG00000156508.18	150528.8601	-0.598977207	0.093199089	6.94E-09	EEF1A1
217	ENSG00000157540.22	291.194458	0.856639596	0.133345636	7.03E-09	DYRK1A
218	ENSG00000164164.17	344.7813615	0.806833314	0.12562297	7.07E-09	OTUD4
219	ENSG00000138756.17	502.4624686	0.873393774	0.136145221	7.39E-09	BMP2K
220	ENSG00000196935.9	146.5410202	1.145308112	0.179425184	9.07E-09	SRGAP1
221	ENSG00000187608.10	1609.630264	0.873608923	0.136950451	9.24E-09	ISG15
222	ENSG00000115159.16	766.3619291	0.742426545	0.116380157	9.24E-09	GPD2
223	ENSG00000090905.19	530.2974936	0.735308719	0.115329078	9.39E-09	TNRC6A
224	ENSG00000106400.12	950.2233606	-0.838516054	0.131538764	9.42E-09	ZNHIT1
225	ENSG00000128309.16	1440.522698	-0.719229193	0.113046283	1.02E-08	MPST
226	ENSG00000146648.19	405.5511985	0.941482775	0.148082312	1.04E-08	EGFR
227	ENSG00000161011.20	13105.20323	-0.61848858	0.09766341	1.22E-08	SQSTM1
228	ENSG00000171681.12	799.7302294	0.674144247	0.106487828	1.23E-08	ATF7IP
229	ENSG00000110427.16	276.7399693	0.849944679	0.134347346	1.26E-08	KIAA1549L
230	ENSG00000127914.17	290.2791746	0.871038229	0.137811127	1.30E-08	AKAP9
231	ENSG00000159713.11	145.8389377	-1.0904587	0.172579999	1.31E-08	TPPP3
232	ENSG00000162616.9	230.0484723	0.969218596	0.153609438	1.39E-08	DNAJB4
233	ENSG00000184009.12	51891.57781	-0.562307814	0.089183828	1.42E-08	ACTG1
234	ENSG00000117000.9	460.2543963	0.782423633	0.124789734	1.77E-08	RLF
235	ENSG00000051341.14	417.2965577	0.793193286	0.126502417	1.77E-08	POLQ
236	ENSG00000134318.14	504.4008855	0.89705606	0.143111512	1.77E-08	ROCK2
237	ENSG00000171634.18	703.8045723	0.699735665	0.111634486	1.77E-08	BPTF
238	ENSG00000170776.22	554.8356408	0.857312579	0.136891094	1.83E-08	AKAP13
239	ENSG00000130748.7	259.6881008	-0.87869506	0.140650038	2.01E-08	TMEM160
240	ENSG00000155090.15	842.5323464	0.645663788	0.103400388	2.04E-08	KLF10
241	ENSG00000149177.13	459.43689	0.840825109	0.134677781	2.05E-08	PTPRJ
242	ENSG00000147403.17	19065.37892	-0.702277593	0.112557146	2.09E-08	RPL10
243	ENSG00000134248.13	1083.5347	-0.756626661	0.121495019	2.24E-08	LAMTOR5
244	ENSG00000160752.15	5160.785504	-0.597659594	0.096060347	2.32E-08	FDPS
245	ENSG00000164190.19	929.666794	0.664537765	0.106846249	2.34E-08	NIPBL
246	ENSG00000096060.15	460.573633	0.798649951	0.128427926	2.34E-08	FKBP5
247	ENSG00000075426.12	181.0075173	0.977883581	0.157452712	2.46E-08	FOSL2
248	ENSG00000188786.10	192.2985001	0.950670172	0.153390065	2.66E-08	MTF1
249	ENSG00000197110.9	16.11559636	7.680972913	1.2420593	2.89E-08	IFNL3
250	ENSG00000067082.15	658.0094827	0.847183742	0.137132703	2.98E-08	KLF6
251	ENSG00000105373.19	4481.795232	-0.641752313	0.103876138	2.98E-08	NOP53
252	ENSG00000152818.18	575.4448249	0.807569509	0.130761356	3.00E-08	UTRN
253	ENSG00000171855.7	26.80628175	6.563070242	1.063114499	3.04E-08	IFNB1
254	ENSG00000120071.14	751.8482029	0.668634229	0.108326382	3.05E-08	KANSL1
255	ENSG00000064651.14	2427.497177	0.726010307	0.117741476	3.13E-08	SLC12A2
256	ENSG00000124782.20	197.3309956	1.038225081	0.168367968	3.13E-08	RREB1
257	ENSG00000101608.13	6839.861857	-0.549996544	0.089195942	3.13E-08	MYL12A
258	ENSG00000164674.15	353.1209579	-0.819790506	0.133225324	3.38E-08	SYTL3
259	ENSG00000176928.7	54.02575563	1.601187092	0.260532795	3.53E-08	GCNT4
260	ENSG00000095951.17	261.9816618	0.860121209	0.140031997	3.60E-08	HIVEP1
261	ENSG00000183495.14	576.1496956	0.773538882	0.125991575	3.65E-08	EP400
262	ENSG00000108256.9	1329.994653	0.658354184	0.107252598	3.66E-08	NUFIP2
263	ENSG00000122257.20	770.8396624	0.651298107	0.106182722	3.75E-08	RBBP6
264	ENSG00000167526.14	26791.75805	-0.735751808	0.12008182	3.90E-08	RPL13
265	ENSG00000100815.12	515.9047215	0.781649806	0.127708699	4.05E-08	TRIP11
266	ENSG00000065243.20	964.1393642	0.676794973	0.11062774	4.10E-08	PKN2
267	ENSG00000196353.11	460.9241305	-0.72455837	0.118916714	4.77E-08	CPNE4
268	ENSG00000039068.19	2877.825455	0.731557321	0.120127201	4.85E-08	CDH1
269	ENSG00000170542.6	318.5360103	0.823680064	0.135284915	4.87E-08	SERPINB9
270	ENSG00000170889.14	12329.50898	-0.671597647	0.110402	5.02E-08	RPS9
271	ENSG00000145632.15	1222.781838	0.621943593	0.102280313	5.08E-08	PLK2
272	ENSG00000021300.14	511.157569	-0.708549677	0.116629598	5.22E-08	PLEKHB1
273	ENSG00000111011.18	1284.110234	0.584453131	0.096201842	5.22E-08	RSRC2
274	ENSG00000143614.10	158.5614563	1.027925167	0.169390812	5.43E-08	GATAD2B
275	ENSG00000118058.23	377.0417	0.765745463	0.126253874	5.52E-08	KMT2A
276	ENSG00000105669.14	1900.665448	-0.690930289	0.114080777	5.80E-08	COPE
277	ENSG00000147862.17	248.9669512	0.864150346	0.142814579	5.98E-08	NFIB
278	ENSG00000113194.13	470.3847475	0.773128913	0.127841883	6.09E-08	FAF2
279	ENSG00000247596.9	401.024128	-0.911178834	0.150779994	6.23E-08	TWF2
280	ENSG00000123933.17	167.2238174	-0.992972831	0.164510616	6.49E-08	MXD4
281	ENSG00000119927.14	67.07829338	1.390341759	0.230424953	6.56E-08	GPAM
282	ENSG00000151014.6	153.8709695	1.032680381	0.171168258	6.56E-08	NOCT
283	ENSG00000042493.16	2637.598003	-0.597575221	0.099103745	6.65E-08	CAPG
284	ENSG00000060749.16	1060.838273	0.797380535	0.132241804	6.65E-08	QSER1
285	ENSG00000110721.12	488.2668691	-0.71896535	0.119282808	6.73E-08	CHKA
286	ENSG00000082805.20	109.4633581	1.385870849	0.229974127	6.75E-08	ERC1
287	ENSG00000145675.15	445.4621911	0.778140298	0.129257402	6.96E-08	PIK3R1
288	ENSG00000139697.14	1434.287898	0.631223728	0.104844696	6.96E-08	SBNO1
289	ENSG00000264522.6	167.8316061	1.03590169	0.172177487	7.10E-08	OTUD7B
290	ENSG00000140443.15	168.8502369	1.048722607	0.174383604	7.19E-08	IGF1R
291	ENSG00000183709.8	25.02967034	7.348575333	1.222271575	7.23E-08	IFNL2
292	ENSG00000197982.14	439.9986132	-0.861843106	0.14346655	7.43E-08	C1orf122
293	ENSG00000119655.11	2042.113541	-0.742604637	0.123705793	7.61E-08	NPC2
294	ENSG00000123473.16	1156.069049	0.62608443	0.104492237	8.09E-08	STIL
295	ENSG00000204120.15	529.3909148	0.741255275	0.12370673	8.09E-08	GIGYF2
296	ENSG00000065060.17	473.294769	0.822800772	0.137330395	8.09E-08	UHRF1BP1
297	ENSG00000211450.10	938.8492022	-0.646546292	0.108258974	9.07E-08	SELENOH
298	ENSG00000142546.14	1307.74943	-0.703358409	0.117814318	9.16E-08	NOSIP
299	ENSG00000176973.8	251.0712491	-0.85390676	0.14314526	9.39E-08	FAM89B
300	ENSG00000109083.14	336.07302	-0.861248855	0.144622723	9.96E-08	IFT20
301	ENSG00000117713.20	451.6971618	0.917624269	0.154111743	9.98E-08	ARID1A
302	ENSG00000118200.14	650.1117939	0.66702754	0.112037859	9.99E-08	CAMSAP2
303	ENSG00000168916.15	129.2338928	1.059651402	0.178006565	1.00E-07	ZNF608
304	ENSG00000101255.11	583.7213422	-0.697056044	0.117129433	1.01E-07	TRIB3
305	ENSG00000123066.9	622.7951724	0.695994344	0.117088603	1.05E-07	MED13L
306	ENSG00000134982.17	660.9595845	0.664322957	0.111813252	1.06E-07	APC
307	ENSG00000196136.18	14374.56074	-0.631133559	0.106278308	1.08E-07	SERPINA3
308	ENSG00000092847.13	310.3513171	0.900094664	0.151699134	1.11E-07	AGO1
309	ENSG00000165813.20	208.4469577	0.990883563	0.167034129	1.11E-07	CCDC186
310	ENSG00000149761.9	461.5390051	-0.702742133	0.118460633	1.11E-07	NUDT22
311	ENSG00000114127.10	347.2381004	0.867917262	0.146361464	1.12E-07	XRN1
312	ENSG00000183172.9	415.7177158	-0.930815913	0.157007795	1.13E-07	SMDT1
313	ENSG00000158636.16	392.3073998	0.754698028	0.127514197	1.19E-07	EMSY
314	ENSG00000198815.9	564.8995567	0.777570276	0.131597525	1.26E-07	FOXJ3
315	ENSG00000158480.11	334.6785747	0.752585693	0.127370673	1.26E-07	SPATA2
316	ENSG00000196139.14	2559.53601	-0.617313162	0.104512523	1.27E-07	AKR1C3
317	ENSG00000163625.16	237.3270228	0.895186741	0.15159476	1.28E-07	WDFY3
318	ENSG00000070961.15	847.3138269	0.752525771	0.127610006	1.33E-07	ATP2B1
319	ENSG00000105519.18	403.8512575	-0.778410624	0.13199871	1.33E-07	CAPS
320	ENSG00000187840.5	4306.189218	-0.645184447	0.109540535	1.38E-07	EIF4EBP1
321	ENSG00000118181.11	7476.002596	-0.621114865	0.105446925	1.38E-07	RPS25
322	ENSG00000086758.16	4398.669203	0.633464064	0.107662101	1.43E-07	HUWE1
323	ENSG00000104823.9	2166.789601	-0.660292407	0.112304287	1.47E-07	ECH1
324	ENSG00000115944.15	1658.715354	-0.57105962	0.097159426	1.47E-07	COX7A2L
325	ENSG00000196367.14	700.9783926	0.627822118	0.106808446	1.47E-07	TRRAP
326	ENSG00000112159.12	734.2075508	0.675458692	0.11499715	1.50E-07	MDN1
327	ENSG00000126368.6	488.1757038	0.708622342	0.120687327	1.52E-07	NR1D1
328	ENSG00000198758.11	493.3591146	-0.821552919	0.139999287	1.54E-07	EPS8L3
329	ENSG00000170385.10	212.6326658	0.847315996	0.144559076	1.60E-07	SLC30A1
330	ENSG00000112514.18	2328.8859	-0.670228456	0.114356069	1.60E-07	CUTA
331	ENSG00000117318.9	125.0604633	1.096399891	0.187168791	1.63E-07	ID3
332	ENSG00000144426.18	214.5066216	0.892452261	0.152535657	1.69E-07	NBEAL1
333	ENSG00000181555.21	994.8830241	0.580654248	0.099237145	1.69E-07	SETD2
334	ENSG00000184863.11	566.9463702	0.660400746	0.112975656	1.73E-07	RBM33
335	ENSG00000101337.16	910.0331618	0.647134498	0.110702633	1.73E-07	TM9SF4
336	ENSG00000142694.6	79.01580818	-1.34049367	0.229808099	1.86E-07	EVA1B
337	ENSG00000164825.4	67.93963712	-1.410238346	0.241930235	1.90E-07	DEFB1
338	ENSG00000117228.10	327.7828217	0.893964523	0.153516563	1.96E-07	GBP1
339	ENSG00000116128.11	368.7105936	0.734408798	0.126224445	2.02E-07	BCL9
340	ENSG00000112667.13	888.3355605	-0.682278271	0.117467857	2.14E-07	DNPH1
341	ENSG00000132329.11	211.0293938	-0.960258174	0.165477626	2.20E-07	RAMP1
342	ENSG00000186185.14	606.1194649	0.711017994	0.122558766	2.21E-07	KIF18B
343	ENSG00000168961.17	410.7769134	0.731492765	0.126128741	2.23E-07	LGALS9
344	ENSG00000168137.18	820.3851089	0.632552665	0.109125487	2.26E-07	SETD5
345	ENSG00000155506.18	1191.020726	0.845927591	0.145931923	2.26E-07	LARP1
346	ENSG00000233276.6	3444.903453	-0.709909706	0.122549418	2.30E-07	NA
347	ENSG00000117724.13	2005.274456	0.59009281	0.102098375	2.48E-07	CENPF
348	ENSG00000082641.16	2068.56039	0.61918063	0.107152607	2.49E-07	NFE2L1
349	ENSG00000175482.9	258.9874975	-0.883413711	0.152915664	2.50E-07	POLD4
350	ENSG00000109787.13	573.0221151	0.710191381	0.123015429	2.56E-07	KLF3
351	ENSG00000196998.19	342.2991809	-0.863515599	0.149620231	2.58E-07	WDR45
352	ENSG00000136731.13	627.9543433	0.746195988	0.12954306	2.73E-07	UGGT1
353	ENSG00000272886.6	202.0850978	1.012876269	0.175841798	2.73E-07	DCP1A
354	ENSG00000242265.5	695.3358208	0.981875439	0.170440617	2.73E-07	PEG10
355	ENSG00000134827.8	871.8082337	-0.735439462	0.127722225	2.76E-07	TCN1
356	ENSG00000167258.15	1657.085517	0.868932826	0.150932778	2.77E-07	CDK12
357	ENSG00000103490.14	418.5441095	-0.799611569	0.139025515	2.85E-07	PYCARD
358	ENSG00000163872.16	1142.185301	0.681124545	0.118573844	2.97E-07	YEATS2
359	ENSG00000172292.15	650.035423	0.690812561	0.120286992	2.97E-07	CERS6
360	ENSG00000131495.9	570.5200133	-0.782078921	0.136175532	2.97E-07	NDUFA2
361	ENSG00000124920.14	1225.342591	0.791272042	0.137896079	3.05E-07	MYRF
362	ENSG00000167815.12	1993.778964	-0.571056156	0.099612151	3.14E-07	PRDX2
363	ENSG00000122870.12	1830.490609	0.733034461	0.127931735	3.18E-07	BICC1
364	ENSG00000164741.15	487.6595467	0.891219531	0.155658135	3.26E-07	DLC1
365	ENSG00000167978.17	4496.696854	0.562136618	0.098187877	3.26E-07	SRRM2
366	ENSG00000143924.19	1702.744948	0.654554534	0.114344543	3.26E-07	EML4
367	ENSG00000088448.14	370.989019	-0.77772978	0.135886203	3.27E-07	ANKRD10
368	ENSG00000086696.11	103.1307094	-1.122241357	0.196180353	3.32E-07	HSD17B2
369	ENSG00000064393.16	184.0192267	0.981888092	0.171787271	3.40E-07	HIPK2
370	ENSG00000253729.8	1855.96247	0.569637865	0.099654383	3.40E-07	PRKDC
371	ENSG00000125398.8	1997.265179	0.576623378	0.100906558	3.41E-07	SOX9
372	ENSG00000148737.17	401.1352744	0.717092321	0.125565285	3.48E-07	TCF7L2
373	ENSG00000128311.14	692.372452	-0.701055143	0.122860505	3.56E-07	TST
374	ENSG00000140534.14	506.9579523	0.726474855	0.127389089	3.63E-07	TICRR
375	ENSG00000164327.13	305.128537	0.942780502	0.165478665	3.73E-07	RICTOR
376	ENSG00000146386.8	527.919014	-0.677739809	0.119105931	3.88E-07	ABRACL
377	ENSG00000127125.9	1155.993435	-0.580418003	0.102025839	3.90E-07	PPCS
378	ENSG00000147526.20	522.8709363	0.795142479	0.140059184	4.16E-07	TACC1
379	ENSG00000100558.9	657.1958963	-0.686415465	0.120905386	4.16E-07	PLEK2
380	ENSG00000196233.14	210.0914325	0.879322057	0.154928585	4.18E-07	LCOR
381	ENSG00000067829.19	1541.092255	-0.589864104	0.103958124	4.21E-07	IDH3G
382	ENSG00000140553.18	1053.148874	-0.652680184	0.115057078	4.23E-07	UNC45A
383	ENSG00000145335.17	383.2078926	-0.717625084	0.126751264	4.50E-07	SNCA
384	ENSG00000188243.12	471.3267299	-0.824834925	0.145708178	4.51E-07	COMMD6
385	ENSG00000171401.15	5864.036211	-0.696138739	0.123004572	4.54E-07	KRT13
386	ENSG00000133106.14	66.9410493	1.294178491	0.228812052	4.62E-07	EPSTI1
387	ENSG00000006015.17	172.7863247	-0.903816377	0.159840243	4.65E-07	REX1BD
388	ENSG00000113441.16	307.2748074	0.913296452	0.161597163	4.71E-07	LNPEP
389	ENSG00000115904.13	546.5442572	0.660496674	0.116960261	4.80E-07	SOS1
390	ENSG00000113569.16	777.0790013	0.599701603	0.106197964	4.80E-07	NUP155
391	ENSG00000184384.14	380.7386528	0.725474633	0.128450841	4.80E-07	MAML2
392	ENSG00000110025.13	337.1740108	-0.727188349	0.128810019	4.84E-07	SNX15
393	ENSG00000009413.16	461.028843	0.70664829	0.12542268	5.15E-07	REV3L
394	ENSG00000198087.7	2211.627568	0.693901014	0.123215482	5.21E-07	CD2AP
395	ENSG00000140396.13	219.1917565	1.004518762	0.178439891	5.27E-07	NCOA2
396	ENSG00000167969.13	902.8083758	-0.610773682	0.108505627	5.27E-07	ECI1
397	ENSG00000115234.11	1408.387895	-0.577841177	0.10271564	5.36E-07	SNX17
398	ENSG00000106785.15	117.1393398	1.036517523	0.184388223	5.48E-07	TRIM14
399	ENSG00000133226.17	1303.369278	0.560387121	0.099710981	5.50E-07	SRRM1
400	ENSG00000239382.10	352.0003291	-0.803947618	0.143076574	5.52E-07	ALKBH6
401	ENSG00000140264.20	3711.797346	-0.676426605	0.120515076	5.71E-07	SERF2
402	ENSG00000141741.12	22767.02313	-0.636485723	0.113423434	5.74E-07	MIEN1
403	ENSG00000132182.12	984.1720064	0.702950499	0.125277981	5.74E-07	NUP210
404	ENSG00000108510.10	541.1929372	0.709850132	0.126719261	6.04E-07	MED13
405	ENSG00000109475.16	4706.192993	-0.722507193	0.129030344	6.10E-07	RPL34
406	ENSG00000159082.18	141.044409	1.026592356	0.183348447	6.10E-07	SYNJ1
407	ENSG00000156735.11	516.0975266	0.649217589	0.11613326	6.41E-07	BAG4
408	ENSG00000164713.10	890.6616479	-0.770850066	0.138039116	6.62E-07	BRI3
409	ENSG00000137171.15	509.7799795	-0.668686336	0.119840025	6.77E-07	KLC4
410	ENSG00000173230.15	749.675296	0.602731867	0.108118838	6.96E-07	GOLGB1
411	ENSG00000163053.11	106.1668285	1.107381283	0.198678943	6.96E-07	SLC16A14
412	ENSG00000140836.17	150.9518842	0.939754996	0.168594602	6.96E-07	ZFHX3
413	ENSG00000186174.12	312.418655	0.971123277	0.174640097	7.48E-07	BCL9L
414	ENSG00000014641.21	2307.852072	-0.691178779	0.124549057	7.96E-07	MDH1
415	ENSG00000189334.9	1447.190507	-0.537019535	0.096826639	8.09E-07	S100A14
416	ENSG00000186260.17	220.0743169	0.975502781	0.175967365	8.19E-07	MRTFB
417	ENSG00000134247.10	205.4117445	0.853723894	0.154186366	8.49E-07	PTGFRN
418	ENSG00000075213.11	175.380294	0.879409649	0.158874385	8.55E-07	SEMA3A
419	ENSG00000130313.7	1084.303973	-0.685394195	0.123839475	8.57E-07	PGLS
420	ENSG00000141905.19	209.0232116	0.833187751	0.150572986	8.60E-07	NFIC
421	ENSG00000105976.15	4223.48793	0.696473317	0.125992804	8.86E-07	MET
422	ENSG00000140859.16	431.8321088	-0.662185657	0.119874226	9.03E-07	KIFC3
423	ENSG00000142599.19	468.8323984	0.751396455	0.13608758	9.12E-07	RERE
424	ENSG00000204983.14	37.79449159	-1.787561948	0.323739855	9.12E-07	PRSS1
425	ENSG00000099219.14	314.1232782	0.767000382	0.1389213	9.12E-07	ERMP1
426	ENSG00000187079.19	302.5959309	0.950094368	0.172146887	9.18E-07	TEAD1
427	ENSG00000008086.13	101.3372318	1.128336888	0.204430143	9.18E-07	CDKL5
428	ENSG00000143442.22	615.964853	0.601056373	0.109028848	9.49E-07	POGZ
429	ENSG00000169252.5	237.9178023	0.840979928	0.152610945	9.59E-07	ADRB2
430	ENSG00000106538.10	638.8486707	-0.739272126	0.134279334	9.85E-07	RARRES2
431	ENSG00000130749.10	269.6621722	0.877375042	0.159561942	1.02E-06	ZC3H4
432	ENSG00000197147.14	677.3629021	0.670675433	0.12200425	1.03E-06	LRRC8B
433	ENSG00000105426.17	781.97097	0.685216843	0.124727949	1.05E-06	PTPRS
434	ENSG00000132466.19	1174.414194	0.608268329	0.110911388	1.10E-06	ANKRD17
435	ENSG00000070540.13	406.9941183	-0.735207069	0.13415323	1.12E-06	WIPI1
436	ENSG00000148484.18	1395.090473	-0.570684515	0.104148803	1.13E-06	RSU1
437	ENSG00000214530.9	1116.984292	-0.667470246	0.121855738	1.14E-06	STARD10
438	ENSG00000172572.7	121.4700585	1.221568839	0.223231601	1.17E-06	PDE3A
439	ENSG00000179632.10	3109.61153	-0.565094242	0.1033379	1.19E-06	MAF1
440	ENSG00000125826.21	1231.945621	-0.565976671	0.10358274	1.22E-06	RBCK1
441	ENSG00000149532.16	847.0867701	0.709909184	0.130039156	1.24E-06	CPSF7
442	ENSG00000104904.12	8528.153334	-0.566995867	0.10386036	1.24E-06	OAZ1
443	ENSG00000185483.12	505.8555497	0.804420646	0.147363903	1.25E-06	ROR1
444	ENSG00000277791.5	9056.266544	-0.585577176	0.107304362	1.25E-06	PSMB3
445	ENSG00000172493.21	196.3653891	0.960313142	0.176286323	1.32E-06	AFF1
446	ENSG00000122966.16	391.3568546	0.736656416	0.135290528	1.34E-06	CIT
447	ENSG00000197894.11	1311.080318	-0.567030817	0.104254118	1.38E-06	ADH5
448	ENSG00000072071.16	200.5101103	0.821160519	0.151009119	1.39E-06	ADGRL1
449	ENSG00000171316.12	245.7238282	0.771016792	0.141895451	1.41E-06	CHD7
450	ENSG00000171345.13	45624.73592	-0.665186285	0.12250044	1.44E-06	KRT19
451	ENSG00000172663.9	364.174105	-0.804983773	0.148380783	1.48E-06	TMEM134
452	ENSG00000068903.20	823.9578203	-0.612779937	0.112994852	1.49E-06	SIRT2
453	ENSG00000111275.13	807.9144144	-0.655129203	0.120889095	1.52E-06	ALDH2
454	ENSG00000105048.17	1164.133265	-0.596452771	0.110062314	1.52E-06	TNNT1
455	ENSG00000135679.25	254.6351666	0.842742682	0.155575847	1.53E-06	MDM2
456	ENSG00000149823.9	1065.092403	-0.584713686	0.107994004	1.55E-06	VPS51
457	ENSG00000103540.16	518.1492012	0.677231606	0.125216145	1.60E-06	CCP110
458	ENSG00000150991.15	13935.27574	-0.60624345	0.112109203	1.60E-06	UBC
459	ENSG00000179833.4	212.7715619	0.956723596	0.176992144	1.62E-06	SERTAD2
460	ENSG00000181392.17	232.28914	-0.827337664	0.153056948	1.62E-06	SYNE4
461	ENSG00000187051.9	1097.840995	-0.67374446	0.124732559	1.65E-06	RPS19BP1
462	ENSG00000115020.17	394.928238	0.763484185	0.14150566	1.70E-06	PIKFYVE
463	ENSG00000160710.17	1892.359211	0.835115546	0.15485822	1.72E-06	ADAR
464	ENSG00000174748.22	12408.19846	-0.619693329	0.114924706	1.73E-06	RPL15
465	ENSG00000156587.16	440.6945055	0.676569723	0.125512177	1.74E-06	UBE2L6
466	ENSG00000064042.18	351.8256482	0.680460451	0.126286979	1.76E-06	LIMCH1
467	ENSG00000058804.12	1633.744059	0.585051425	0.108596865	1.76E-06	NDC1
468	ENSG00000125484.12	278.4926839	0.760031947	0.141163174	1.79E-06	GTF3C4
469	ENSG00000134802.18	888.9176605	0.596891893	0.11086842	1.79E-06	SLC43A3
470	ENSG00000110711.10	873.8030171	-0.629452361	0.117171829	1.90E-06	AIP
471	ENSG00000175203.16	2416.120178	-0.503369256	0.093698319	1.90E-06	DCTN2
472	ENSG00000176542.10	214.9169853	0.83106931	0.154737707	1.90E-06	USF3
473	ENSG00000198258.11	1588.364224	-0.669292153	0.124618868	1.90E-06	UBL5
474	ENSG00000182287.15	482.157443	-0.650760761	0.121156689	1.90E-06	AP1S2
475	ENSG00000168813.17	399.2188723	0.729254618	0.135868695	1.94E-06	ZNF507
476	ENSG00000134313.16	436.7733863	0.659726126	0.122950633	1.95E-06	KIDINS220
477	ENSG00000160948.14	864.8205756	-0.634123369	0.11822964	1.96E-06	VPS28
478	ENSG00000198646.14	1159.65629	0.538606686	0.100420078	1.96E-06	NCOA6
479	ENSG00000138759.19	268.7237329	0.80644159	0.150436908	1.99E-06	FRAS1
480	ENSG00000213563.7	301.8619347	-0.706089596	0.131726259	1.99E-06	C8orf82
481	ENSG00000185591.10	306.4140512	0.778691305	0.145269757	1.99E-06	SP1
482	ENSG00000100442.11	1181.685035	-0.532245081	0.099419914	2.06E-06	FKBP3
483	ENSG00000012061.16	1386.243923	-0.609289194	0.113957399	2.13E-06	ERCC1
484	ENSG00000105372.8	26227.12506	-0.661438978	0.123740895	2.14E-06	RPS19
485	ENSG00000184076.13	3022.451208	-0.60532507	0.113308084	2.18E-06	UQCR10
486	ENSG00000173905.9	1368.087902	0.711329001	0.133173962	2.18E-06	GOLIM4
487	ENSG00000168769.13	257.3423841	0.752978365	0.140995286	2.19E-06	TET2
488	ENSG00000150457.9	199.3047986	0.846375368	0.158480927	2.19E-06	LATS2
489	ENSG00000103254.10	286.9524242	-0.741601938	0.138886539	2.19E-06	ANTKMT
490	ENSG00000115760.14	921.5354848	0.566339039	0.106132113	2.23E-06	BIRC6
491	ENSG00000170634.13	111.0715487	-1.117769115	0.209564999	2.25E-06	ACYP2
492	ENSG00000067900.8	1375.060686	0.571105879	0.107068681	2.25E-06	ROCK1
493	ENSG00000163349.22	385.554647	0.785607839	0.147322071	2.25E-06	HIPK1
494	ENSG00000167384.10	220.2666394	0.761888124	0.142878055	2.25E-06	ZNF180
495	ENSG00000242372.9	1927.871908	-0.565987122	0.106135595	2.25E-06	EIF6
496	ENSG00000117305.15	322.1139027	-0.70450386	0.132279493	2.33E-06	HMGCL
497	ENSG00000175793.12	2053.324688	-0.569795548	0.107029553	2.35E-06	SFN
498	ENSG00000092421.17	307.4347658	0.771226947	0.144951736	2.39E-06	SEMA6A
499	ENSG00000063854.13	747.9442935	-0.618484898	0.116361614	2.46E-06	HAGH
500	ENSG00000173276.14	207.7673377	0.795200974	0.149626495	2.46E-06	ZBTB21
501	ENSG00000166225.8	297.3054883	0.72129535	0.135817055	2.51E-06	FRS2
502	ENSG00000101745.17	368.2699585	0.753184602	0.141872079	2.53E-06	ANKRD12
503	ENSG00000074319.13	1614.923857	-0.522102797	0.098383975	2.55E-06	TSG101
504	ENSG00000114854.8	488.2671419	-0.642923398	0.121180874	2.56E-06	TNNC1
505	ENSG00000162961.14	901.8284442	-0.614465235	0.115850184	2.58E-06	DPY30
506	ENSG00000163453.11	246.8452432	-0.825275808	0.15564146	2.60E-06	IGFBP7
507	ENSG00000118193.12	437.1937362	0.659725667	0.124504153	2.64E-06	KIF14
508	ENSG00000213221.5	254.32696	-0.803144089	0.151680188	2.70E-06	DNLZ
509	ENSG00000118680.14	15450.49084	-0.499752855	0.094395229	2.70E-06	MYL12B
510	ENSG00000090863.12	691.6723138	0.637610282	0.120472558	2.72E-06	GLG1
511	ENSG00000006062.17	404.0490936	0.678098644	0.128120737	2.72E-06	MAP3K14
512	ENSG00000107290.14	559.6884925	0.682259626	0.128933873	2.73E-06	SETX
513	ENSG00000114391.13	13377.8691	-0.579012714	0.109463476	2.75E-06	RPL24
514	ENSG00000157450.16	579.4815916	0.69965328	0.132272274	2.75E-06	RNF111
515	ENSG00000075624.17	124597.8657	-0.483971285	0.091604977	2.84E-06	ACTB
516	ENSG00000174917.9	636.7371182	-0.69198242	0.131052085	2.87E-06	MICOS13
517	ENSG00000123144.11	1829.511878	-0.538435002	0.101972474	2.87E-06	TRIR
518	ENSG00000179094.16	135.7805935	0.896818823	0.169903537	2.89E-06	PER1
519	ENSG00000135862.6	3935.81771	0.663265274	0.125698872	2.92E-06	LAMC1
520	ENSG00000162244.12	11561.12648	-0.630319458	0.119488712	2.93E-06	RPL29
521	ENSG00000140465.14	19.67277186	2.323871459	0.440931408	3.01E-06	CYP1A1
522	ENSG00000111057.11	42062.05994	-0.602472362	0.114325924	3.01E-06	KRT18
523	ENSG00000215182.8	2053.344963	0.850252708	0.161493589	3.08E-06	MUC5AC
524	ENSG00000136381.13	729.1504492	0.653062208	0.124156049	3.16E-06	IREB2
525	ENSG00000140682.19	405.5601435	-0.711307924	0.135225198	3.16E-06	TGFB1I1
526	ENSG00000162517.13	611.9704881	-0.58723754	0.111690354	3.19E-06	PEF1
527	ENSG00000124357.13	437.756317	-0.668271325	0.12720184	3.26E-06	NAGK
528	ENSG00000145741.15	18566.70443	-0.527298385	0.100513283	3.38E-06	BTF3
529	ENSG00000131100.13	1260.381133	-0.563058822	0.107325092	3.38E-06	ATP6V1E1
530	ENSG00000139514.13	266.1268093	0.843824108	0.160862252	3.38E-06	SLC7A1
531	ENSG00000111348.9	236.0077724	-0.781500293	0.149000226	3.39E-06	ARHGDIB
532	ENSG00000138018.18	251.2459025	0.864638151	0.165192469	3.58E-06	SELENOI
533	ENSG00000125775.15	69.46869366	-1.216029425	0.232578103	3.69E-06	SDCBP2
534	ENSG00000198162.12	276.060136	0.826047922	0.158009228	3.69E-06	MAN1A2
535	ENSG00000158828.8	352.7911405	-0.671493169	0.128478499	3.71E-06	PINK1
536	ENSG00000119632.4	330.7270221	-0.794527893	0.152075511	3.75E-06	IFI27L2
537	ENSG00000139116.19	369.861576	0.74316258	0.142322428	3.80E-06	KIF21A
538	ENSG00000196260.5	1501.627565	-0.738052352	0.141372837	3.81E-06	SFTA2
539	ENSG00000114626.18	207.8380713	-0.778326819	0.149168058	3.86E-06	ABTB1
540	ENSG00000168002.12	1179.066753	-0.559707754	0.107338228	3.92E-06	POLR2G
541	ENSG00000078596.11	141.0568699	-0.92817539	0.177991089	3.92E-06	ITM2A
542	ENSG00000161677.12	361.6862468	-0.736247194	0.141296009	3.99E-06	JOSD2
543	ENSG00000152104.12	236.309912	0.875156778	0.168022239	4.03E-06	PTPN14
544	ENSG00000076944.16	1281.003789	-0.54538598	0.104860174	4.19E-06	STXBP2
545	ENSG00000152457.18	312.8147501	0.690137684	0.132727095	4.21E-06	DCLRE1C
546	ENSG00000171451.14	906.3740629	0.609190265	0.117242627	4.29E-06	DSEL
547	ENSG00000173218.15	303.8339215	0.693879519	0.133570871	4.31E-06	VANGL1
548	ENSG00000118640.11	1064.895155	-0.561469167	0.108114165	4.34E-06	VAMP8
549	ENSG00000154380.17	1307.25481	0.577062941	0.111132537	4.35E-06	ENAH
550	ENSG00000131023.13	206.9186716	0.81330465	0.156653811	4.36E-06	LATS1
551	ENSG00000119801.13	201.0822246	-0.787371133	0.151670715	4.36E-06	YPEL5
552	ENSG00000126768.12	1219.881235	-0.578133349	0.111455647	4.45E-06	TIMM17B
553	ENSG00000109920.13	696.9483045	0.559850522	0.107942427	4.46E-06	FNBP4
554	ENSG00000162378.13	116.6332369	1.044928403	0.201493287	4.46E-06	ZYG11B
555	ENSG00000196754.13	220.6539363	-0.786008616	0.15157392	4.46E-06	S100A2
556	ENSG00000153922.11	1062.83483	0.541217975	0.104489545	4.60E-06	CHD1
557	ENSG00000068650.18	249.7096399	0.843658244	0.162895994	4.60E-06	ATP11A
558	ENSG00000157500.12	818.6313124	0.586439952	0.113244261	4.61E-06	APPL1
559	ENSG00000196154.12	251.6351831	-0.812229315	0.156866284	4.62E-06	S100A4
560	ENSG00000162924.15	53.91010586	1.30366038	0.251864089	4.66E-06	REL
561	ENSG00000196542.8	70.481686	-1.182476231	0.228907369	4.90E-06	SPTSSB
562	ENSG00000165233.18	375.8454472	-0.733147523	0.141916502	4.90E-06	CARD19
563	ENSG00000122406.14	25131.33575	-0.535485713	0.10367362	4.91E-06	RPL5
564	ENSG00000005810.18	196.977884	0.79144469	0.153303892	4.97E-06	MYCBP2
565	ENSG00000143970.17	210.9482437	0.899685446	0.174288837	4.97E-06	ASXL2
566	ENSG00000107404.20	1093.507955	-0.556695311	0.107860915	4.99E-06	DVL1
567	ENSG00000090266.13	1023.505999	-0.631968023	0.122593201	5.15E-06	NDUFB2
568	ENSG00000175105.7	232.1402163	0.774629781	0.150328765	5.19E-06	ZNF654
569	ENSG00000137547.9	978.4473225	-0.552438204	0.107232984	5.22E-06	MRPL15
570	ENSG00000160584.16	265.0325752	0.697090197	0.135360229	5.26E-06	SIK3
571	ENSG00000111319.13	178.1527518	0.785328818	0.15255618	5.31E-06	SCNN1A
572	ENSG00000112419.14	169.0836604	0.855184442	0.166196456	5.36E-06	PHACTR2
573	ENSG00000051523.11	7601.589787	-0.594052398	0.115453565	5.36E-06	CYBA
574	ENSG00000173334.4	311.7396268	0.727827894	0.141471532	5.37E-06	TRIB1
575	ENSG00000168575.10	760.6892329	0.641335049	0.124670313	5.37E-06	SLC20A2
576	ENSG00000167670.16	595.9124449	0.599802661	0.1166072	5.38E-06	CHAF1A
577	ENSG00000136930.13	2394.153798	-0.477883788	0.092941528	5.43E-06	PSMB7
578	ENSG00000187134.14	353.1619134	-0.655939392	0.127685867	5.55E-06	AKR1C1
579	ENSG00000196576.15	3673.455111	0.530773597	0.103408517	5.67E-06	PLXNB2
580	ENSG00000117450.14	10997.0573	-0.465951297	0.090838029	5.75E-06	PRDX1
581	ENSG00000151151.6	187.5013554	0.820993482	0.160046767	5.75E-06	IPMK
582	ENSG00000172216.6	627.9946108	-0.667277424	0.13018668	5.86E-06	CEBPB
583	ENSG00000131773.14	911.3795393	-0.563876091	0.110050839	5.91E-06	KHDRBS3
584	ENSG00000139324.12	325.3317239	0.707772617	0.138271925	6.06E-06	TMTC3
585	ENSG00000156411.10	1329.784243	-0.601124221	0.117489897	6.12E-06	ATP5MPL
586	ENSG00000175416.15	2344.371362	-0.522980549	0.102231191	6.14E-06	CLTB
587	ENSG00000134873.10	1151.533944	-0.663856451	0.129785525	6.15E-06	CLDN10
588	ENSG00000162402.14	762.4098587	0.618695809	0.121025576	6.23E-06	USP24
589	ENSG00000133265.11	841.819404	-0.619677229	0.121249428	6.27E-06	HSPBP1
590	ENSG00000141655.17	561.0715145	0.669517444	0.131010316	6.27E-06	TNFRSF11A
591	ENSG00000125772.14	89.83548287	1.147931773	0.224685953	6.30E-06	GPCPD1
592	ENSG00000163527.10	2480.036113	0.574086053	0.112375166	6.31E-06	STT3B
593	ENSG00000196313.11	166.2434936	0.834000075	0.163264415	6.31E-06	POM121
594	ENSG00000130164.14	1251.305619	0.588550439	0.115265788	6.37E-06	LDLR
595	ENSG00000125877.13	466.4893611	-0.645694315	0.126465287	6.37E-06	ITPA
596	ENSG00000147649.10	831.8965944	0.649328269	0.127253251	6.46E-06	MTDH
597	ENSG00000031698.13	3136.260748	-0.522420281	0.102423255	6.52E-06	SARS1
598	ENSG00000131149.19	255.7697867	0.794058705	0.155707668	6.55E-06	GSE1
599	ENSG00000173812.11	8747.768521	-0.522255888	0.102417219	6.55E-06	EIF1
600	ENSG00000127249.15	77.98486701	1.166222463	0.228720616	6.55E-06	ATP13A4
601	ENSG00000002330.14	591.8730114	-0.658550906	0.12923595	6.65E-06	BAD
602	ENSG00000109586.12	376.7967764	0.646472328	0.126874924	6.65E-06	GALNT7
603	ENSG00000104067.16	556.5312929	0.676285924	0.132820881	6.77E-06	TJP1
604	ENSG00000129562.11	2417.917317	-0.545016312	0.107104427	6.87E-06	DAD1
605	ENSG00000090020.11	148.1632855	0.874184376	0.171839298	6.91E-06	SLC9A1
606	ENSG00000105866.15	216.8693403	0.797566701	0.156847366	6.98E-06	SP4
607	ENSG00000109511.12	1518.49357	-0.629045557	0.123765964	7.06E-06	ANXA10
608	ENSG00000101974.14	314.8463209	0.724228507	0.142514048	7.07E-06	ATP11C
609	ENSG00000100625.9	141.9423008	0.863863841	0.170014097	7.09E-06	SIX4
610	ENSG00000072736.19	452.7192122	0.611185604	0.120354556	7.19E-06	NFATC3
611	ENSG00000166333.14	1867.961912	-0.521326249	0.102715073	7.28E-06	ILK
612	ENSG00000163660.12	1454.096686	0.567167127	0.111787325	7.34E-06	CCNL1
613	ENSG00000108582.12	722.7408631	0.779949202	0.153752896	7.36E-06	CPD
614	ENSG00000182199.11	3582.08287	-0.599742316	0.118262491	7.40E-06	SHMT2
615	ENSG00000161010.15	1106.123388	-0.606149481	0.119554769	7.44E-06	MRNIP
616	ENSG00000140464.20	848.6859622	0.627583298	0.123819195	7.49E-06	PML
617	ENSG00000143815.15	1664.919702	0.547528068	0.108058011	7.54E-06	LBR
618	ENSG00000145391.13	130.2363627	1.004891381	0.198340475	7.54E-06	SETD7
619	ENSG00000167863.12	2670.045051	-0.611732589	0.120801892	7.63E-06	ATP5PD
620	ENSG00000134709.12	722.8825692	0.676451219	0.13369295	7.79E-06	HOOK1
621	ENSG00000072803.17	785.3357891	0.606683894	0.119953625	7.86E-06	FBXW11
622	ENSG00000137801.11	424.9745037	0.806009472	0.159385255	7.88E-06	THBS1
623	ENSG00000034510.6	20816.01206	-0.559876066	0.110727555	7.89E-06	TMSB10
624	ENSG00000125835.19	3572.744564	-0.544677888	0.107782893	8.00E-06	SNRPB
625	ENSG00000101346.14	440.8126919	0.632432576	0.125163289	8.01E-06	POFUT1
626	ENSG00000111602.12	1418.980358	0.531422258	0.105217538	8.08E-06	TIMELESS
627	ENSG00000142541.17	40570.6176	-0.530493206	0.105029902	8.08E-06	RPL13A
628	ENSG00000102871.16	190.6181875	-0.839699777	0.166265598	8.08E-06	TRADD
629	ENSG00000124299.15	1156.544885	-0.508777265	0.100768025	8.12E-06	PEPD
630	ENSG00000127920.6	330.7039168	-0.757276103	0.150013924	8.15E-06	GNG11
631	ENSG00000185567.7	142.3545354	-0.908291861	0.18000444	8.23E-06	AHNAK2
632	ENSG00000117308.15	930.54148	-0.578658173	0.114691422	8.24E-06	GALE
633	ENSG00000178078.12	313.0791231	-0.722674736	0.14331067	8.34E-06	STAP2
634	ENSG00000170430.10	198.8842796	-0.787346974	0.156170233	8.38E-06	MGMT
635	ENSG00000198734.12	146.5247965	0.903010347	0.179131608	8.39E-06	F5
636	ENSG00000127184.13	5713.146446	-0.6210543	0.123222184	8.42E-06	COX7C
637	ENSG00000116580.18	571.1336552	0.558384972	0.110831837	8.48E-06	GON4L
638	ENSG00000165644.11	234.8459583	-0.778825804	0.154580722	8.48E-06	COMTD1
639	ENSG00000136514.3	98.73888872	1.015011886	0.201517312	8.50E-06	RTP4
640	ENSG00000167182.15	451.849446	0.653473312	0.129726137	8.50E-06	SP2
641	ENSG00000100316.16	21063.8953	-0.543249814	0.107861106	8.50E-06	RPL3
642	ENSG00000086712.13	401.7441654	0.74230402	0.147385489	8.50E-06	TXLNG
643	ENSG00000129354.12	1663.328329	-0.537631996	0.106802591	8.60E-06	AP1M2
644	ENSG00000101126.18	1418.78309	0.492435622	0.097866276	8.68E-06	ADNP
645	ENSG00000174579.4	701.5214082	0.559478392	0.111206986	8.70E-06	MSL2
646	ENSG00000146587.18	166.1484071	0.827133353	0.164569585	8.92E-06	RBAK
647	ENSG00000187605.15	145.9222263	0.890625237	0.177245494	8.96E-06	TET3
648	ENSG00000166595.12	2014.256416	-0.632005515	0.125782752	8.96E-06	CIAO2B
649	ENSG00000115295.20	1282.345271	-0.583649978	0.116220084	9.07E-06	CLIP4
650	ENSG00000124587.14	516.6707243	-0.815522383	0.162414381	9.09E-06	PEX6
651	ENSG00000163635.20	246.0202439	0.769743804	0.153344662	9.13E-06	ATXN7
652	ENSG00000167508.12	1822.796684	-0.506297067	0.100862724	9.13E-06	MVD
653	ENSG00000065361.16	1629.200719	0.610328598	0.121710823	9.36E-06	ERBB3
654	ENSG00000138029.14	1497.042612	-0.582333152	0.116189034	9.46E-06	HADHB
655	ENSG00000003989.18	95.14217051	1.047387958	0.208972683	9.46E-06	SLC7A2
656	ENSG00000198824.7	191.6445861	0.741534413	0.147996836	9.52E-06	CHAMP1
657	ENSG00000256053.9	122.7283154	-0.929193765	0.185701866	9.85E-06	COA8
658	ENSG00000006432.15	97.41214692	1.055667107	0.211003576	9.86E-06	MAP3K9
659	ENSG00000114554.11	900.2294394	0.692487153	0.138469354	9.96E-06	PLXNA1
660	ENSG00000110422.12	857.8498869	0.585056713	0.116997461	9.96E-06	HIPK3
661	ENSG00000172428.11	564.0808797	-0.751159747	0.150265914	1.00E-05	COPS9
662	ENSG00000197448.14	1360.765497	-0.563902816	0.112801009	1.00E-05	GSTK1
663	ENSG00000179933.6	616.6709337	-0.561667052	0.112353469	1.00E-05	C14orf119
664	ENSG00000115641.19	1105.966941	-0.52484375	0.105049746	1.01E-05	FHL2
665	ENSG00000051128.19	286.1065883	-0.692253444	0.13872721	1.04E-05	HOMER3
666	ENSG00000178057.15	1824.409609	-0.607801639	0.121821903	1.05E-05	NDUFAF3
667	ENSG00000137337.15	938.7033341	0.589781171	0.118251536	1.05E-05	MDC1
668	ENSG00000184992.13	518.2949902	0.58364493	0.117023965	1.05E-05	BRI3BP
669	ENSG00000187118.14	590.1735082	-0.644189802	0.129209518	1.06E-05	CMC1
670	ENSG00000111266.9	179.9370771	0.823803795	0.165279522	1.07E-05	DUSP16
671	ENSG00000010256.11	3890.693244	-0.521943691	0.104759789	1.08E-05	UQCRC1
672	ENSG00000197081.15	1390.582797	0.609202452	0.122312833	1.08E-05	IGF2R
673	ENSG00000167468.18	11122.3678	-0.613567032	0.1232356	1.09E-05	GPX4
674	ENSG00000174444.15	51389.52604	-0.530472938	0.106582098	1.10E-05	RPL4
675	ENSG00000113448.19	66.72893804	1.2292354	0.247011569	1.10E-05	PDE4D
676	ENSG00000147592.9	834.0648624	-0.549562551	0.110439342	1.10E-05	LACTB2
677	ENSG00000164885.13	527.5456724	-0.653611355	0.131367763	1.10E-05	CDK5
678	ENSG00000049130.16	181.4583716	0.786448423	0.158062839	1.10E-05	KITLG
679	ENSG00000126254.12	2769.634086	-0.532084619	0.10701347	1.12E-05	RBM42
680	ENSG00000096654.15	302.4101123	0.649336872	0.130716924	1.15E-05	ZNF184
681	ENSG00000174437.17	3395.998973	0.484648925	0.097567259	1.15E-05	ATP2A2
682	ENSG00000144320.14	286.7115515	0.648706698	0.130608046	1.15E-05	LNPK
683	ENSG00000204628.12	43629.4122	-0.553398135	0.111437262	1.15E-05	RACK1
684	ENSG00000179119.15	269.1086705	0.780417766	0.157154781	1.15E-05	SPTY2D1
685	ENSG00000135046.14	5452.7366	-0.695050371	0.140104304	1.18E-05	ANXA1
686	ENSG00000126001.16	441.1194279	0.649703974	0.131052942	1.20E-05	CEP250
687	ENSG00000198663.17	777.4283266	0.566472693	0.114294577	1.20E-05	C6orf89
688	ENSG00000139496.16	642.2963737	0.647300802	0.130678862	1.22E-05	NUP58
689	ENSG00000080603.17	54.41928721	1.295473974	0.261595065	1.23E-05	SRCAP
690	ENSG00000120539.15	957.5425509	0.523682525	0.105795548	1.24E-05	MASTL
691	ENSG00000111670.16	894.9366125	0.639402077	0.129170147	1.24E-05	GNPTAB
692	ENSG00000204316.13	1445.749242	-0.514916384	0.104048555	1.24E-05	MRPL38
693	ENSG00000151914.20	1268.68507	0.509719786	0.103032323	1.25E-05	DST
694	ENSG00000066468.23	728.4437628	0.569189734	0.115083071	1.26E-05	FGFR2
695	ENSG00000046604.13	4323.443341	0.594219199	0.12016014	1.26E-05	DSG2
696	ENSG00000100804.19	1928.715584	-0.51468238	0.104159681	1.28E-05	PSMB5
697	ENSG00000171863.15	19639.38994	-0.574882888	0.116368903	1.29E-05	RPS7
698	ENSG00000134755.17	917.1461627	0.621969574	0.125912874	1.29E-05	DSC2
699	ENSG00000114450.11	177.9987491	0.825592116	0.167267838	1.31E-05	GNB4
700	ENSG00000106009.16	1078.659962	-0.509483088	0.103233076	1.32E-05	BRAT1
701	ENSG00000063177.13	20427.09284	-0.581512376	0.117886595	1.33E-05	RPL18
702	ENSG00000076928.18	1362.163604	-0.638032166	0.129380842	1.34E-05	ARHGEF1
703	ENSG00000117523.16	1845.430109	0.568197076	0.115356144	1.38E-05	PRRC2C
704	ENSG00000104408.10	6815.322583	-0.475879951	0.096629111	1.38E-05	EIF3E
705	ENSG00000228474.6	1474.801116	-0.59789691	0.121442921	1.39E-05	OST4
706	ENSG00000167548.16	309.1589618	0.65525282	0.133225119	1.42E-05	KMT2D
707	ENSG00000100290.3	241.0710652	-0.831784624	0.169131913	1.42E-05	BIK
708	ENSG00000119778.15	133.4399847	0.870725337	0.177141752	1.44E-05	ATAD2B
709	ENSG00000198399.14	457.3237821	0.592637701	0.12058298	1.44E-05	ITSN2
710	ENSG00000111206.13	2737.350302	0.514388008	0.104721128	1.46E-05	FOXM1
711	ENSG00000066654.14	290.2736347	0.718496627	0.146291487	1.46E-05	THUMPD1
712	ENSG00000164342.13	48.82109409	1.301216009	0.264985218	1.47E-05	TLR3
713	ENSG00000165417.12	403.9901235	0.721903231	0.147007352	1.47E-05	GTF2A1
714	ENSG00000161203.13	12795.39679	-0.425220409	0.086623774	1.48E-05	AP2M1
715	ENSG00000145819.18	585.3140718	0.612864198	0.124863563	1.48E-05	ARHGAP26
716	ENSG00000076864.19	605.9571003	-0.578672759	0.117925074	1.48E-05	RAP1GAP
717	ENSG00000204138.13	506.2376826	0.612951174	0.124973803	1.50E-05	PHACTR4
718	ENSG00000158615.9	1299.689581	0.501898382	0.102349287	1.51E-05	PPP1R15B
719	ENSG00000172053.18	2996.527356	-0.456245682	0.093049221	1.51E-05	QARS1
720	ENSG00000065268.11	761.0111232	-0.566576451	0.115551601	1.51E-05	WDR18
721	ENSG00000182809.11	951.2140661	-0.548281912	0.111834629	1.51E-05	CRIP2
722	ENSG00000122861.16	5937.818303	-0.573112528	0.116906554	1.51E-05	PLAU
723	ENSG00000196531.13	8870.877374	-0.573441223	0.117036891	1.53E-05	NACA
724	ENSG00000092853.14	246.0526492	0.722428789	0.147464479	1.53E-05	CLSPN
725	ENSG00000163682.17	8028.209356	-0.59135466	0.120729934	1.53E-05	RPL9
726	ENSG00000184924.5	496.803164	-0.685719469	0.140188168	1.58E-05	PTRHD1
727	ENSG00000147050.16	505.2732524	0.5670875	0.115932577	1.58E-05	KDM6A
728	ENSG00000131389.17	170.2612227	0.821629394	0.167996312	1.59E-05	SLC6A6
729	ENSG00000197372.10	193.478225	0.735446077	0.150535552	1.63E-05	ZNF675
730	ENSG00000151718.16	550.922394	0.638097921	0.130617852	1.63E-05	WWC2
731	ENSG00000163788.14	264.0332505	0.748239212	0.153200424	1.63E-05	SNRK
732	ENSG00000171759.10	305.7294428	-0.721482464	0.147710999	1.63E-05	PAH
733	ENSG00000130332.15	726.926391	-0.575086162	0.117743396	1.63E-05	LSM7
734	ENSG00000120708.17	688.0208168	-0.598208385	0.122565896	1.65E-05	TGFBI
735	ENSG00000184990.13	912.9824425	-0.637984721	0.130709782	1.65E-05	SIVA1
736	ENSG00000138031.14	912.7004626	0.513614182	0.105293847	1.68E-05	ADCY3
737	ENSG00000231500.7	38714.68824	-0.609669983	0.125061479	1.70E-05	RPS18
738	ENSG00000169047.5	455.1810502	0.643154633	0.131979707	1.71E-05	IRS1
739	ENSG00000109118.14	682.3161544	0.544571709	0.111745192	1.71E-05	PHF12
740	ENSG00000123983.14	1348.021878	0.510003226	0.104675794	1.72E-05	ACSL3
741	ENSG00000099381.18	609.3742972	0.627975272	0.128952497	1.73E-05	SETD1A
742	ENSG00000155380.12	608.0165967	0.586804172	0.120581684	1.76E-05	SLC16A1
743	ENSG00000143353.12	326.9628794	-0.661031292	0.135830242	1.76E-05	LYPLAL1
744	ENSG00000143106.13	2547.587222	-0.514637645	0.105771108	1.76E-05	PSMA5
745	ENSG00000114956.20	1245.157205	-0.5637806	0.115993435	1.81E-05	DGUOK
746	ENSG00000080839.12	304.4520777	0.640394629	0.131769566	1.81E-05	RBL1
747	ENSG00000134690.11	583.7498761	0.565374195	0.116375412	1.82E-05	CDCA8
748	ENSG00000111859.17	322.0899483	0.71375602	0.146935124	1.83E-05	NEDD9
749	ENSG00000124882.4	1491.834156	0.719908957	0.148235196	1.83E-05	EREG
750	ENSG00000213886.4	577.2420184	-0.55111731	0.113470962	1.83E-05	UBD
751	ENSG00000130723.20	464.3790608	0.769524149	0.158450264	1.83E-05	PRRC2B
752	ENSG00000105404.11	547.0171529	-0.598644938	0.123257145	1.83E-05	RABAC1
753	ENSG00000230989.7	3105.199235	-0.493250731	0.101594061	1.84E-05	HSBP1
754	ENSG00000115568.15	305.8118197	0.673734929	0.138824694	1.85E-05	ZNF142
755	ENSG00000214078.12	6300.554341	-0.461878247	0.095176086	1.85E-05	CPNE1
756	ENSG00000106346.11	443.5302943	0.571915052	0.117940335	1.89E-05	USP42
757	ENSG00000049618.24	572.5628919	0.576305165	0.118907744	1.91E-05	ARID1B
758	ENSG00000109113.20	635.0567868	-0.597877369	0.123352852	1.91E-05	RAB34
759	ENSG00000116539.13	589.7593683	0.577256306	0.11913407	1.91E-05	ASH1L
760	ENSG00000011405.13	1002.103278	0.671278896	0.138543632	1.91E-05	PIK3C2A
761	ENSG00000172534.14	787.7609044	0.577334793	0.119172878	1.92E-05	HCFC1
762	ENSG00000147548.17	1851.436014	0.475128647	0.09820715	1.98E-05	NSD3
763	ENSG00000110713.17	1826.309718	0.567652994	0.117354509	1.99E-05	NUP98
764	ENSG00000152291.14	814.5050885	0.652582624	0.134992752	2.01E-05	TGOLN2
765	ENSG00000137845.15	2832.796254	0.592523077	0.122591531	2.02E-05	ADAM10
766	ENSG00000185947.15	532.103652	0.543343327	0.112442208	2.03E-05	ZNF267
767	ENSG00000172197.11	258.2649422	0.693156136	0.143506742	2.05E-05	MBOAT1
768	ENSG00000102309.15	571.6349622	-0.583922792	0.120930949	2.06E-05	PIN4
769	ENSG00000242802.9	338.9757615	-0.647893421	0.134195264	2.06E-05	AP5Z1
770	ENSG00000079459.13	8795.179972	-0.426862889	0.088509613	2.11E-05	FDFT1
771	ENSG00000178896.9	716.2969153	-0.636255708	0.131932254	2.11E-05	EXOSC4
772	ENSG00000197747.9	13009.69414	-0.525085339	0.108912647	2.13E-05	S100A10
773	ENSG00000139428.12	1205.725308	-0.517352259	0.107445296	2.19E-05	MMAB
774	ENSG00000196914.9	751.8848982	0.657774966	0.136674582	2.21E-05	ARHGEF12
775	ENSG00000196684.12	228.5037431	0.774473842	0.160958202	2.22E-05	HSH2D
776	ENSG00000130227.17	1975.937243	0.484206338	0.100645148	2.23E-05	XPO7
777	ENSG00000164896.20	1172.546056	-0.534124535	0.111028796	2.23E-05	FASTK
778	ENSG00000116199.12	357.652694	0.738486146	0.153551553	2.24E-05	FAM20B
779	ENSG00000011114.15	395.8525548	0.612604805	0.127460362	2.27E-05	BTBD7
780	ENSG00000204308.8	1562.092669	-0.514350276	0.107027268	2.27E-05	RNF5
781	ENSG00000185043.12	1650.358615	-0.520433248	0.10831426	2.28E-05	CIB1
782	ENSG00000126709.15	626.2425493	0.593916359	0.123637632	2.29E-05	IFI6
783	ENSG00000083307.12	385.513425	0.685183126	0.142650395	2.29E-05	GRHL2
784	ENSG00000157837.16	603.8709018	0.584680126	0.121774082	2.31E-05	SPPL3
785	ENSG00000119421.7	743.3821072	-0.549825975	0.114553031	2.33E-05	NDUFA8
786	ENSG00000133703.13	255.0736235	0.772915842	0.161093897	2.35E-05	KRAS
787	ENSG00000168303.9	870.0860026	-0.602919994	0.125696139	2.36E-05	MPLKIP
788	ENSG00000143398.20	676.518637	0.581932457	0.121343879	2.37E-05	PIP5K1A
789	ENSG00000129968.16	283.4392183	-0.642498013	0.133984781	2.37E-05	ABHD17A
790	ENSG00000115977.19	125.0232296	1.006755248	0.210000891	2.38E-05	AAK1
791	ENSG00000167522.16	1252.313741	0.506850755	0.105762581	2.40E-05	ANKRD11
792	ENSG00000176101.12	451.7931071	-0.640708629	0.133722686	2.41E-05	SSNA1
793	ENSG00000177459.11	175.7743011	-0.752626266	0.157096591	2.41E-05	ERICH5
794	ENSG00000066084.13	312.3446608	0.79007063	0.164938931	2.42E-05	DIP2B
795	ENSG00000141424.13	1618.184714	0.612639266	0.128002415	2.46E-05	SLC39A6
796	ENSG00000127481.15	1964.672614	0.50373652	0.105256835	2.46E-05	UBR4
797	ENSG00000137876.10	1470.900116	-0.53425358	0.111640716	2.46E-05	RSL24D1
798	ENSG00000205155.8	594.8618073	-0.615133345	0.128544552	2.46E-05	PSENEN
799	ENSG00000130779.20	1212.008588	0.491405947	0.102720324	2.47E-05	CLIP1
800	ENSG00000126464.14	338.6253263	0.653380507	0.136572992	2.47E-05	PRR12
801	ENSG00000115129.14	176.2739317	-0.795001605	0.166218132	2.48E-05	TP53I3
802	ENSG00000113916.18	310.4703752	0.673846153	0.140896993	2.48E-05	BCL6
803	ENSG00000186468.13	16343.49608	-0.530904811	0.111029168	2.49E-05	RPS23
804	ENSG00000162069.16	304.9982597	-0.639411497	0.133717111	2.49E-05	BICDL2
805	ENSG00000118257.16	115.6119802	0.875719436	0.1831546	2.49E-05	NRP2
806	ENSG00000111816.8	129.1663379	0.857896144	0.17947966	2.50E-05	FRK
807	ENSG00000151012.13	238.56608	0.824499209	0.172506633	2.50E-05	SLC7A11
808	ENSG00000186566.13	593.1128321	0.579396251	0.121261138	2.52E-05	GPATCH8
809	ENSG00000272333.7	464.1330409	0.628751864	0.131610654	2.53E-05	KMT2B
810	ENSG00000156650.14	384.3334323	0.603027368	0.126244016	2.53E-05	KAT6B
811	ENSG00000176208.9	199.5781473	0.734099849	0.153815917	2.58E-05	ATAD5
812	ENSG00000243449.6	129.809807	-0.863506848	0.180990156	2.60E-05	C4orf48
813	ENSG00000157557.13	952.1217997	0.506113725	0.10609483	2.60E-05	ETS2
814	ENSG00000155876.6	761.0241417	-0.513310666	0.107629776	2.61E-05	RRAGA
815	ENSG00000126432.14	4604.553501	-0.520221173	0.109112934	2.63E-05	PRDX5
816	ENSG00000156030.13	146.7566826	0.913802887	0.191710427	2.64E-05	MIDEAS
817	ENSG00000116962.15	84.98827353	1.117177134	0.23442542	2.65E-05	NID1
818	ENSG00000106153.13	7967.976753	-0.514753367	0.108009583	2.65E-05	CHCHD2
819	ENSG00000088992.18	10395.37027	-0.532739322	0.111827184	2.67E-05	TESC
820	ENSG00000221821.4	87.69134951	-1.03363543	0.217045892	2.69E-05	C6orf226
821	ENSG00000155368.16	6582.406513	-0.454699875	0.095497858	2.69E-05	DBI
822	ENSG00000113615.13	610.3576243	0.614084764	0.129202179	2.81E-05	SEC24A
823	ENSG00000164091.12	392.296733	0.721314741	0.15189634	2.86E-05	WDR82
824	ENSG00000281991.2	267.4300048	-0.751211129	0.158220326	2.87E-05	TMEM265
825	ENSG00000167315.18	1914.508129	-0.499101803	0.105123974	2.87E-05	ACAA2
826	ENSG00000173221.14	135.3564093	-0.940632018	0.198149686	2.87E-05	GLRX
827	ENSG00000125633.11	309.1533115	0.669079923	0.141010262	2.90E-05	CCDC93
828	ENSG00000100823.12	3243.431997	-0.440288844	0.092810541	2.91E-05	APEX1
829	ENSG00000060140.9	85.49141478	1.090118021	0.229874956	2.93E-05	STYK1
830	ENSG00000089009.15	19136.34471	-0.536175248	0.113115378	2.96E-05	RPL6
831	ENSG00000182899.17	11150.62891	-0.542724218	0.114558393	2.99E-05	RPL35A
832	ENSG00000100350.14	181.5586443	0.735252584	0.155201281	2.99E-05	FOXRED2
833	ENSG00000163541.12	1627.604737	-0.505473275	0.106748165	3.02E-05	SUCLG1
834	ENSG00000221983.8	7158.171621	-0.547889842	0.115738138	3.04E-05	UBA52
835	ENSG00000124486.13	2084.696269	0.495390246	0.104664215	3.05E-05	USP9X
836	ENSG00000154310.17	357.692933	0.697024171	0.147277532	3.05E-05	TNIK
837	ENSG00000112379.9	229.9736476	0.729068652	0.154055016	3.05E-05	ARFGEF3
838	ENSG00000166173.11	497.1506113	-0.552275555	0.116702411	3.05E-05	LARP6
839	ENSG00000162607.13	1948.427372	0.443204344	0.093699079	3.08E-05	USP1
840	ENSG00000139746.16	258.0640668	0.653046945	0.138143926	3.12E-05	RBM26
841	ENSG00000003147.19	1488.275159	-0.539891614	0.114272766	3.15E-05	ICA1
842	ENSG00000101473.17	644.7724186	-0.555290572	0.11754775	3.16E-05	ACOT8
843	ENSG00000099204.20	546.549563	0.735982966	0.155851246	3.18E-05	ABLIM1
844	ENSG00000123636.18	301.3182475	0.686491091	0.145443375	3.21E-05	BAZ2B
845	ENSG00000103024.7	223.1563631	-0.882909186	0.187049344	3.21E-05	NME3
846	ENSG00000213741.11	7105.851534	-0.558491057	0.118371665	3.24E-05	RPS29
847	ENSG00000117448.13	858.5224003	-0.524594662	0.11126936	3.29E-05	AKR1A1
848	ENSG00000152894.14	2771.48341	0.596014411	0.126610261	3.39E-05	PTPRK
849	ENSG00000095906.17	1150.887254	-0.528478441	0.112263777	3.39E-05	NUBP2
850	ENSG00000131116.12	703.4625316	-0.643362136	0.13666116	3.39E-05	ZNF428
851	ENSG00000117118.10	1803.414288	-0.471024828	0.100160342	3.47E-05	SDHB
852	ENSG00000072501.19	1091.760633	0.813399946	0.172985791	3.48E-05	SMC1A
853	ENSG00000015133.19	180.4702198	0.730462327	0.155401207	3.49E-05	CCDC88C
854	ENSG00000185088.14	631.2529961	-0.567064679	0.120636054	3.49E-05	RPS27L
855	ENSG00000093010.14	2236.047519	-0.524540802	0.11158578	3.49E-05	COMT
856	ENSG00000125844.16	244.076103	0.737724673	0.157117427	3.58E-05	RRBP1
857	ENSG00000122884.12	520.5873399	0.673459814	0.143453266	3.59E-05	P4HA1
858	ENSG00000144674.16	2462.0011	0.466499241	0.099400881	3.60E-05	GOLGA4
859	ENSG00000139946.10	129.1994001	0.804122729	0.171335721	3.60E-05	PELI2
860	ENSG00000111912.20	713.9950753	0.697982554	0.148745246	3.61E-05	NCOA7
861	ENSG00000104892.17	190.5741235	-0.74945197	0.15972642	3.61E-05	KLC3
862	ENSG00000107331.17	789.4241938	0.542476927	0.115621973	3.61E-05	ABCA2
863	ENSG00000165650.12	895.5212823	0.510256944	0.108773007	3.62E-05	PDZD8
864	ENSG00000104872.11	1572.440181	-0.481374969	0.10262156	3.62E-05	PIH1D1
865	ENSG00000189308.11	296.0375411	0.676335302	0.144239036	3.65E-05	LIN54
866	ENSG00000112365.5	221.3338065	0.717728414	0.153135043	3.68E-05	ZBTB24
867	ENSG00000100577.19	151.7585602	-0.808841254	0.172647772	3.72E-05	GSTZ1
868	ENSG00000158710.15	9079.366007	-0.418109243	0.089339977	3.80E-05	TAGLN2
869	ENSG00000277443.3	392.5370756	-0.70832894	0.151387075	3.82E-05	MARCKS
870	ENSG00000147123.11	2148.694667	-0.555105253	0.118705606	3.86E-05	NDUFB11
871	ENSG00000143776.18	522.033171	0.573877743	0.122750626	3.88E-05	CDC42BPA
872	ENSG00000112893.9	708.6671535	0.672511971	0.143848531	3.88E-05	MAN2A1
873	ENSG00000135940.7	3362.841963	-0.507888161	0.108655367	3.89E-05	COX5B
874	ENSG00000106211.10	4669.054551	-0.499039348	0.106783536	3.90E-05	HSPB1
875	ENSG00000121579.13	1063.269838	0.506213198	0.108363333	3.93E-05	NAA50
876	ENSG00000119242.8	662.7199806	-0.56858039	0.121722568	3.93E-05	CCDC92
877	ENSG00000134825.16	1302.826299	-0.619757207	0.132786461	4.00E-05	TMEM258
878	ENSG00000038532.16	342.3637717	0.629552955	0.134879136	4.00E-05	CLEC16A
879	ENSG00000067141.17	344.8752017	0.728516597	0.156265108	4.09E-05	NEO1
880	ENSG00000278845.5	2759.092563	-0.42162487	0.090436888	4.09E-05	MRPL45
881	ENSG00000144895.12	5659.61165	-0.47072476	0.100984165	4.10E-05	EIF2A
882	ENSG00000183530.14	415.7619359	0.558353394	0.119796243	4.11E-05	PRR14L
883	ENSG00000182963.11	388.2890898	0.602785725	0.129439483	4.18E-05	GJC1
884	ENSG00000172939.9	413.7712081	0.586445868	0.125962188	4.20E-05	OXSR1
885	ENSG00000168101.14	221.3508146	-0.712144006	0.153070473	4.26E-05	NUDT16L1
886	ENSG00000134352.20	1287.663971	0.748916264	0.161018873	4.29E-05	IL6ST
887	ENSG00000043143.20	375.9255048	0.691179501	0.148611922	4.29E-05	JADE2
888	ENSG00000198586.14	936.3071802	0.521486632	0.112149378	4.30E-05	TLK1
889	ENSG00000114125.14	836.2508849	-0.550568959	0.11841915	4.31E-05	RNF7
890	ENSG00000175727.14	379.4871537	0.781097759	0.168093246	4.36E-05	MLXIP
891	ENSG00000169976.7	1187.706071	-0.536146851	0.115445301	4.41E-05	SF3B5
892	ENSG00000256269.10	677.0769085	-0.550324254	0.118500514	4.41E-05	HMBS
893	ENSG00000205189.12	108.3312639	0.964208336	0.207716648	4.45E-05	ZBTB10
894	ENSG00000138079.14	344.0308585	-0.585267869	0.126104545	4.46E-05	SLC3A1
895	ENSG00000178691.11	1271.791041	0.53427083	0.11513255	4.47E-05	SUZ12
896	ENSG00000178922.16	365.0718607	-0.605076275	0.130511574	4.56E-05	HYI
897	ENSG00000116406.19	313.1598923	0.744267574	0.160556127	4.56E-05	EDEM3
898	ENSG00000006611.16	350.9603145	-0.657063976	0.141741916	4.56E-05	USH1C
899	ENSG00000101544.9	241.681741	0.665770795	0.143624517	4.56E-05	ADNP2
900	ENSG00000126746.17	646.384886	0.495966418	0.10700623	4.56E-05	ZNF384
901	ENSG00000180370.10	1191.959533	0.500195175	0.108042665	4.67E-05	PAK2
902	ENSG00000085662.14	1466.029806	-0.486511536	0.105092957	4.67E-05	AKR1B1
903	ENSG00000066933.16	250.6740265	0.656099944	0.141719764	4.67E-05	MYO9A
904	ENSG00000166889.14	1340.49663	0.478973931	0.103493083	4.70E-05	PATL1
905	ENSG00000117419.16	1030.522212	-0.547086401	0.118290477	4.76E-05	ERI3
906	ENSG00000129235.11	1491.733259	-0.517226891	0.111875099	4.80E-05	TXNDC17
907	ENSG00000100319.13	365.1449191	-0.61732689	0.133533976	4.80E-05	ZMAT5
908	ENSG00000139132.14	293.2548011	0.627675315	0.135809645	4.82E-05	FGD4
909	ENSG00000160007.19	714.7803484	0.700548867	0.151626832	4.85E-05	ARHGAP35
910	ENSG00000197818.12	138.2193137	0.843981657	0.182670922	4.85E-05	SLC9A8
911	ENSG00000101040.19	709.0446937	0.517268244	0.111972237	4.85E-05	ZMYND8
912	ENSG00000197603.15	146.8508893	0.773179793	0.167419547	4.88E-05	CPLANE1
913	ENSG00000145495.16	1006.453581	0.488902731	0.105890325	4.90E-05	MARCHF6
914	ENSG00000150712.11	441.7441997	0.586691499	0.127185268	5.00E-05	MTMR12
915	ENSG00000076043.11	1160.290255	-0.488574795	0.10598451	5.07E-05	REXO2
916	ENSG00000159377.11	5047.591303	-0.476414958	0.103396513	5.11E-05	PSMB4
917	ENSG00000120616.16	458.6736276	0.569095161	0.12354155	5.14E-05	EPC1
918	ENSG00000115183.15	529.9426562	0.598687744	0.130017065	5.18E-05	TANC1
919	ENSG00000156482.11	13736.36974	-0.580048168	0.125998808	5.20E-05	RPL30
920	ENSG00000181817.6	775.07536	-0.53169034	0.115556741	5.25E-05	LSM10
921	ENSG00000196975.16	16506.19037	-0.409044904	0.088929121	5.27E-05	ANXA4
922	ENSG00000105193.9	23872.38693	-0.517489846	0.112496419	5.27E-05	RPS16
923	ENSG00000124177.15	689.8392737	0.514063358	0.111757025	5.27E-05	CHD6
924	ENSG00000141552.17	719.5141063	-0.592865146	0.128907125	5.28E-05	ANAPC11
925	ENSG00000148834.13	1119.507957	-0.539360251	0.117293796	5.30E-05	GSTO1
926	ENSG00000136237.19	237.9905592	0.749101992	0.162955443	5.33E-05	RAPGEF5
927	ENSG00000120437.9	4297.847665	-0.449682028	0.097907634	5.42E-05	ACAT2
928	ENSG00000197971.16	935.3170612	0.624555092	0.1361098	5.53E-05	MBP
929	ENSG00000170581.14	287.1280073	0.754323437	0.164426108	5.55E-05	STAT2
930	ENSG00000006327.14	4792.353932	-0.558793415	0.12180093	5.55E-05	TNFRSF12A
931	ENSG00000137154.13	36175.22609	-0.535334886	0.116724643	5.57E-05	RPS6
932	ENSG00000213889.10	88.46804227	-0.992876328	0.216500309	5.58E-05	PPM1N
933	ENSG00000241468.8	1158.688128	-0.552120006	0.120445125	5.62E-05	ATP5MF
934	ENSG00000100106.22	1519.613222	-0.445250176	0.097161075	5.66E-05	TRIOBP
935	ENSG00000196247.11	63.91002094	1.131434956	0.24720412	5.81E-05	ZNF107
936	ENSG00000063241.8	806.6052582	-0.527783564	0.115336333	5.82E-05	ISOC2
937	ENSG00000111775.3	698.2328172	-0.583700529	0.127581901	5.84E-05	COX6A1
938	ENSG00000008988.10	10578.02734	-0.562762946	0.123027445	5.86E-05	RPS20
939	ENSG00000142871.18	4309.737681	0.486356866	0.106419035	5.97E-05	CCN1
940	ENSG00000159200.18	194.0949143	0.687985975	0.150593737	6.01E-05	RCAN1
941	ENSG00000177565.18	1311.62275	0.5732434	0.125502145	6.03E-05	TBL1XR1
942	ENSG00000164308.17	661.573522	0.578927089	0.126767896	6.05E-05	ERAP2
943	ENSG00000197136.4	647.199235	0.526847839	0.115383134	6.06E-05	PCNX3
944	ENSG00000103152.12	980.2735787	-0.582459309	0.127592962	6.09E-05	MPG
945	ENSG00000146425.11	1849.434471	-0.547167606	0.119890184	6.11E-05	DYNLT1
946	ENSG00000076108.11	1152.40469	0.673983943	0.147687133	6.12E-05	BAZ2A
947	ENSG00000116005.12	262.3960029	0.69618902	0.152587738	6.14E-05	PCYOX1
948	ENSG00000111229.16	5611.674181	-0.507214008	0.111220546	6.19E-05	ARPC3
949	ENSG00000166224.17	644.0732091	0.612779434	0.134389328	6.21E-05	SGPL1
950	ENSG00000009954.11	726.3913741	0.614540924	0.134803384	6.23E-05	BAZ1B
951	ENSG00000105879.12	505.4676899	0.547893085	0.120197156	6.23E-05	CBLL1
952	ENSG00000136451.9	354.6678366	0.693868732	0.152219296	6.23E-05	VEZF1
953	ENSG00000137776.17	1844.531695	0.434477448	0.095340188	6.26E-05	SLTM
954	ENSG00000071189.21	1157.64077	0.486978318	0.106915973	6.32E-05	SNX13
955	ENSG00000062650.19	593.5029152	0.536803634	0.117850426	6.32E-05	WAPL
956	ENSG00000183696.14	1350.401515	-0.512660601	0.112572746	6.33E-05	UPP1
957	ENSG00000117036.12	106.8865902	0.919032065	0.20187337	6.37E-05	ETV3
958	ENSG00000111237.19	2032.15724	-0.464966502	0.102149359	6.39E-05	VPS29
959	ENSG00000165671.21	418.5368593	0.622489136	0.136777872	6.40E-05	NSD1
960	ENSG00000105701.16	3658.69675	-0.450478628	0.098982276	6.40E-05	FKBP8
961	ENSG00000254827.6	234.095249	-0.848262946	0.186560828	6.52E-05	SLC22A18AS
962	ENSG00000168374.11	2189.505611	-0.454164687	0.099894401	6.52E-05	ARF4
963	ENSG00000159335.18	925.0016201	-0.481306578	0.105887727	6.55E-05	PTMS
964	ENSG00000063169.11	143.028212	0.785765564	0.172880124	6.55E-05	BICRA
965	ENSG00000170871.12	364.1974511	0.687741424	0.15134643	6.58E-05	KIAA0232
966	ENSG00000155366.17	3034.121549	-0.467709238	0.102951051	6.60E-05	RHOC
967	ENSG00000023191.17	1521.127031	-0.498631656	0.109845279	6.71E-05	RNH1
968	ENSG00000179178.11	34.21848868	-1.495812397	0.329576937	6.73E-05	TMEM125
969	ENSG00000125730.17	189.0075622	0.763190524	0.168278399	6.83E-05	C3
970	ENSG00000143514.17	911.4870847	0.492645707	0.108708182	6.93E-05	TP53BP2
971	ENSG00000088986.11	6255.753129	-0.466247449	0.10288438	6.93E-05	DYNLL1
972	ENSG00000131171.13	1356.813284	-0.473501467	0.104548879	7.01E-05	SH3BGRL
973	ENSG00000182154.8	629.2285664	-0.685524868	0.151371264	7.01E-05	MRPL41
974	ENSG00000151632.17	122.4270497	-0.972831094	0.21483703	7.03E-05	AKR1C2
975	ENSG00000140939.14	186.8585064	-0.718505057	0.158688425	7.03E-05	NOL3
976	ENSG00000155463.14	1800.094227	-0.473780366	0.104663103	7.05E-05	OXA1L
977	ENSG00000128626.11	965.0457174	-0.496001325	0.109568798	7.05E-05	MRPS12
978	ENSG00000126003.7	243.7260602	0.653788999	0.144461443	7.07E-05	PLAGL2
979	ENSG00000174306.21	295.6465142	0.586054745	0.129499064	7.07E-05	ZHX3
980	ENSG00000071889.17	406.9178071	-0.577602686	0.127628108	7.07E-05	FAM3A
981	ENSG00000101182.15	7905.589427	-0.436245283	0.096425092	7.11E-05	PSMA7
982	ENSG00000213719.8	21197.19166	-0.462009308	0.102158319	7.16E-05	CLIC1
983	ENSG00000143575.15	2948.320875	-0.461249398	0.10199578	7.16E-05	HAX1
984	ENSG00000164626.9	278.213167	0.662023523	0.14642313	7.17E-05	KCNK5
985	ENSG00000110917.8	933.244273	0.515668687	0.114054156	7.17E-05	MLEC
986	ENSG00000100142.16	1878.104522	-0.47343763	0.104709239	7.17E-05	POLR2F
987	ENSG00000121274.13	422.426248	0.570013864	0.126082057	7.17E-05	TENT4B
988	ENSG00000128973.13	1002.885081	0.622655037	0.137756976	7.20E-05	CLN6
989	ENSG00000058272.19	834.967664	0.615504039	0.136205176	7.23E-05	PPP1R12A
990	ENSG00000138771.16	895.2183811	0.733185989	0.162274207	7.25E-05	SHROOM3
991	ENSG00000135968.21	663.9372901	0.496317175	0.109903481	7.31E-05	GCC2
992	ENSG00000131966.14	711.8892382	-0.490114868	0.108527949	7.31E-05	ACTR10
993	ENSG00000177707.11	2185.472834	0.545119148	0.1207179	7.31E-05	NECTIN3
994	ENSG00000106144.20	185.1289713	0.738845663	0.163783466	7.46E-05	CASP2
995	ENSG00000167671.12	1091.59774	-0.449288894	0.099593426	7.46E-05	UBXN6
996	ENSG00000140395.9	1194.799763	-0.443116841	0.098240575	7.47E-05	WDR61
997	ENSG00000188643.11	4713.581511	-0.451964415	0.100265781	7.56E-05	S100A16
998	ENSG00000180953.11	135.591378	-0.851853145	0.18900953	7.58E-05	ST20
999	ENSG00000113649.11	1314.419771	0.458571938	0.101759497	7.59E-05	TCERG1
1000	ENSG00000171703.17	155.6442621	-0.777394383	0.17263655	7.70E-05	TCEA2
1001	ENSG00000183337.17	164.480911	0.794205895	0.176372814	7.70E-05	BCOR
1002	ENSG00000185359.13	1374.683675	-0.516677472	0.114833241	7.82E-05	HGS
1003	ENSG00000168028.14	15314.40588	-0.513500361	0.114137688	7.83E-05	RPSA
1004	ENSG00000134330.19	436.1952562	-0.621480092	0.138209804	7.91E-05	IAH1
1005	ENSG00000165672.7	1811.119364	-0.474422737	0.10551906	7.92E-05	PRDX3
1006	ENSG00000124570.21	1204.643875	-0.472873196	0.10518207	7.93E-05	SERPINB6
1007	ENSG00000146072.6	5997.796963	0.552445746	0.122893775	7.94E-05	TNFRSF21
1008	ENSG00000153956.16	95.83927923	0.94955851	0.211322811	8.00E-05	CACNA2D1
1009	ENSG00000196712.18	767.8201813	0.543997449	0.12113383	8.09E-05	NF1
1010	ENSG00000143224.18	96.08827202	-0.911699646	0.203185715	8.23E-05	PPOX
1011	ENSG00000215695.1	173.0916072	0.719488129	0.160358188	8.23E-05	RSC1A1
1012	ENSG00000115808.12	412.9228752	0.578078162	0.128883978	8.28E-05	STRN
1013	ENSG00000101457.13	995.2428461	-0.468651956	0.104496282	8.29E-05	DNTTIP1
1014	ENSG00000189043.10	4284.140072	-0.545688492	0.121767522	8.41E-05	NDUFA4
1015	ENSG00000243147.8	1541.15495	-0.513767813	0.114667008	8.44E-05	MRPL33
1016	ENSG00000161405.17	114.9532287	0.826975814	0.184661165	8.52E-05	IKZF3
1017	ENSG00000184470.21	331.131642	-0.640525273	0.143145291	8.66E-05	TXNRD2
1018	ENSG00000184371.14	24.51426857	1.672083506	0.373749713	8.68E-05	CSF1
1019	ENSG00000165475.15	147.7178019	-0.774471283	0.173115286	8.68E-05	CRYL1
1020	ENSG00000123200.16	499.054008	0.557304735	0.12459396	8.70E-05	ZC3H13
1021	ENSG00000057252.13	1016.919153	0.533531311	0.119326762	8.75E-05	SOAT1
1022	ENSG00000153317.15	944.2249686	0.538465263	0.120425394	8.75E-05	ASAP1
1023	ENSG00000110693.18	79.00296166	0.984017182	0.220066038	8.75E-05	SOX6
1024	ENSG00000162063.13	488.5758797	0.622762674	0.139314121	8.78E-05	CCNF
1025	ENSG00000107854.6	449.1679569	0.559484312	0.12516497	8.78E-05	TNKS2
1026	ENSG00000075568.17	501.564348	0.605895041	0.135555604	8.78E-05	TMEM131
1027	ENSG00000188994.13	543.1108016	0.543012511	0.121536322	8.84E-05	ZNF292
1028	ENSG00000102974.16	750.572461	0.524095492	0.117308799	8.84E-05	CTCF
1029	ENSG00000049769.14	123.550137	-0.804578067	0.180081501	8.84E-05	PPP1R3F
1030	ENSG00000160211.19	3934.933152	-0.475955555	0.1065938	8.94E-05	G6PD
1031	ENSG00000136872.20	92.52734818	-0.984860705	0.220681194	9.02E-05	ALDOB
1032	ENSG00000182117.6	762.7379325	-0.608920051	0.136437445	9.02E-05	NOP10
1033	ENSG00000104881.16	987.7895658	-0.575391186	0.129000411	9.11E-05	PPP1R13L
1034	ENSG00000153250.20	570.8215921	0.501466346	0.112597302	9.39E-05	RBMS1
1035	ENSG00000272391.6	137.3411281	0.83174435	0.186883085	9.52E-05	POM121C
1036	ENSG00000213079.10	540.7770553	0.497437103	0.111779469	9.53E-05	SCAF8
1037	ENSG00000159228.13	2051.606028	-0.435402696	0.097847375	9.53E-05	CBR1
1038	ENSG00000170421.12	61586.9399	-0.623189178	0.140078996	9.57E-05	KRT8
1039	ENSG00000075539.15	366.5379534	0.658406713	0.148059992	9.65E-05	FRYL
1040	ENSG00000146872.18	245.3498272	0.624015758	0.140341084	9.66E-05	TLK2
1041	ENSG00000153391.16	446.9747413	-0.606745109	0.136503926	9.72E-05	INO80C
1042	ENSG00000152082.15	1849.722941	-0.561762795	0.126390377	9.72E-05	MZT2B
1043	ENSG00000125743.10	6385.220568	-0.500734008	0.112672985	9.73E-05	SNRPD2
1044	ENSG00000149658.18	1922.135438	0.425218943	0.095693898	9.75E-05	YTHDF1
1045	ENSG00000167703.15	50.52712795	1.168444469	0.26297916	9.76E-05	SLC43A2
1046	ENSG00000177311.11	805.4189213	0.584465943	0.131598508	9.84E-05	ZBTB38
1047	ENSG00000102081.15	704.2727095	0.48179575	0.108513014	9.89E-05	FMR1
1048	ENSG00000085276.19	1115.12938	0.461547446	0.103990623	9.95E-05	MECOM
1049	ENSG00000142684.9	442.8077295	-0.58262641	0.131307748	9.99E-05	ZNF593
1050	ENSG00000151422.13	182.6079698	0.679623162	0.153172507	9.99E-05	FER
1051	ENSG00000108771.13	126.5425892	0.789073403	0.177830717	9.99E-05	DHX58
1052	ENSG00000103064.15	257.9011465	0.652001995	0.146992428	0.000100299	SLC7A6
1053	ENSG00000198931.11	4514.848012	-0.481847551	0.108632281	0.000100299	APRT
1054	ENSG00000093000.19	639.5097098	0.505532471	0.113976333	0.000100299	NUP50
1055	ENSG00000116285.13	1800.226996	0.439531583	0.099114738	0.000100597	ERRFI1
1056	ENSG00000130309.11	1341.992343	0.548622143	0.123733011	0.000100808	COLGALT1
1057	ENSG00000168743.13	986.1005826	0.528001323	0.119090368	0.000100852	NPNT
1058	ENSG00000177666.17	1951.93388	-0.452619836	0.102124628	0.000101501	PNPLA2
1059	ENSG00000163251.4	132.8273718	0.777852085	0.175524455	0.000101615	FZD5
1060	ENSG00000215845.11	605.026432	-0.618431747	0.139613054	0.000102453	TSTD1
1061	ENSG00000119782.14	69.17387862	-1.004201779	0.226804868	0.000103315	FKBP1B
1062	ENSG00000147144.13	299.8943145	0.571258593	0.129045329	0.0001036	CCDC120
1063	ENSG00000198589.14	654.5075917	0.522755767	0.118108504	0.000103859	LRBA
1064	ENSG00000103363.15	5540.568	-0.545709002	0.123311321	0.000104053	ELOB
1065	ENSG00000109685.18	1198.103702	0.451723573	0.102092542	0.000104346	NSD2
1066	ENSG00000054523.18	216.5693919	0.714385589	0.161513216	0.000105009	KIF1B
1067	ENSG00000161013.17	7031.475229	-0.430731464	0.09739759	0.000105078	MGAT4B
1068	ENSG00000069869.16	498.7399496	0.648136265	0.146550705	0.000105078	NEDD4
1069	ENSG00000197077.13	350.4345562	0.674469399	0.152514566	0.000105078	KIAA1671
1070	ENSG00000164976.9	89.16353461	0.97373717	0.22020117	0.000105123	MYORG
1071	ENSG00000277586.4	512.0245778	-0.56407729	0.127587619	0.000105481	NEFL
1072	ENSG00000170627.11	1466.950953	-0.505149845	0.114285895	0.000105893	GTSF1
1073	ENSG00000171148.13	2156.31417	-0.435974782	0.098722249	0.000107709	TADA3
1074	ENSG00000004779.10	1660.28196	-0.442141838	0.100166094	0.000108653	NDUFAB1
1075	ENSG00000131408.15	857.0266986	-0.485716827	0.110046845	0.000108732	NR1H2
1076	ENSG00000166747.13	877.8506078	0.639295519	0.144993652	0.000110964	AP1G1
1077	ENSG00000137575.12	1110.135818	-0.45004169	0.102138258	0.000112369	SDCBP
1078	ENSG00000013364.19	2176.743932	-0.60933206	0.13832166	0.000112703	MVP
1079	ENSG00000136478.8	231.6000754	0.624701537	0.141811485	0.000112703	TEX2
1080	ENSG00000204568.12	1778.407798	-0.442680041	0.100510802	0.000113042	MRPS18B
1081	ENSG00000127946.17	109.4746243	0.86601499	0.196667212	0.000113381	HIP1
1082	ENSG00000196683.10	2725.516599	-0.500980608	0.113785609	0.000113384	TOMM7
1083	ENSG00000138182.14	811.2387977	0.453601774	0.103020592	0.000113384	KIF20B
1084	ENSG00000101447.15	1715.303648	0.424114228	0.096325599	0.000113384	FAM83D
1085	ENSG00000103994.17	164.05025	0.734142834	0.16676932	0.000113646	ZNF106
1086	ENSG00000146918.20	1717.104403	0.438384733	0.099605448	0.000114031	NCAPG2
1087	ENSG00000165264.11	681.8180613	-0.503170936	0.114346696	0.00011425	NDUFB6
1088	ENSG00000103415.12	2759.027667	-0.409118368	0.092971144	0.00011425	HMOX2
1089	ENSG00000130803.15	256.6286875	0.604241234	0.137327541	0.000114354	ZNF317
1090	ENSG00000139410.15	186.7915352	-0.682898802	0.155223433	0.000114536	SDSL
1091	ENSG00000127022.15	10974.27768	0.503503109	0.114461091	0.000114724	CANX
1092	ENSG00000090013.11	1291.028753	-0.461467788	0.104946799	0.000115542	BLVRB
1093	ENSG00000103811.17	3503.893967	-0.473331553	0.107670697	0.000115999	CTSH
1094	ENSG00000115963.13	767.9468097	0.477919956	0.108734385	0.000116324	RND3
1095	ENSG00000132196.15	321.1331202	-0.582755546	0.132611798	0.000116674	HSD17B7
1096	ENSG00000077549.19	2797.200081	-0.452919095	0.103073638	0.000116737	CAPZB
1097	ENSG00000271503.6	46.94595406	1.171478655	0.266742239	0.000117888	CCL5
1098	ENSG00000113811.11	641.3387295	-0.625719679	0.142582431	0.000119595	SELENOK
1099	ENSG00000121281.13	334.2702096	0.642525313	0.146422495	0.00011966	ADCY7
1100	ENSG00000196739.15	47.94312827	1.259783406	0.287288335	0.000121149	COL27A1
1101	ENSG00000198034.11	36449.36777	-0.492072941	0.112215419	0.000121149	RPS4X
1102	ENSG00000140374.16	4092.312993	-0.401309924	0.091523621	0.000121209	ETFA
1103	ENSG00000254772.10	37773.41787	-0.404303109	0.092221188	0.000121473	EEF1G
1104	ENSG00000123562.18	3931.305086	-0.438692335	0.10006897	0.000121473	MORF4L2
1105	ENSG00000137312.15	5641.395168	-0.452213251	0.103228749	0.000123164	FLOT1
1106	ENSG00000167644.12	821.2141565	-0.597686788	0.136485635	0.000123944	C19orf33
1107	ENSG00000171475.14	2587.162718	0.501464906	0.114519422	0.000123977	WIPF2
1108	ENSG00000262664.3	395.2069894	-0.619179116	0.141410107	0.000124012	OVCA2
1109	ENSG00000156304.15	473.2442564	0.525231075	0.119962206	0.000124071	SCAF4
1110	ENSG00000115268.10	7242.607651	-0.549533277	0.125521788	0.000124138	RPS15
1111	ENSG00000091409.15	5159.491368	0.583285921	0.133293044	0.000125183	ITGA6
1112	ENSG00000102890.16	380.0481298	-0.605841223	0.138475027	0.00012553	ELMO3
1113	ENSG00000102103.17	1511.156764	-0.510724261	0.116737759	0.00012553	PQBP1
1114	ENSG00000122642.11	709.8281014	0.558465705	0.127660978	0.00012563	FKBP9
1115	ENSG00000171443.7	335.0678248	-0.608564599	0.139179571	0.000126724	ZNF524
1116	ENSG00000100207.19	837.1722266	0.501690354	0.114773182	0.000127406	TCF20
1117	ENSG00000111843.14	426.1781057	-0.545316886	0.124855122	0.000129348	TMEM14C
1118	ENSG00000165637.13	2181.116003	-0.453692035	0.103880295	0.000129348	VDAC2
1119	ENSG00000112511.18	688.3876427	-0.464233601	0.106309933	0.000129547	PHF1
1120	ENSG00000181192.12	272.482576	0.603095316	0.138111602	0.000129547	DHTKD1
1121	ENSG00000120162.10	163.2751006	0.708932257	0.162374512	0.000129842	MOB3B
1122	ENSG00000135913.11	154.4293712	0.769647043	0.176345785	0.000130687	USP37
1123	ENSG00000100154.14	47.09484255	1.248392816	0.286058193	0.000130749	TTC28
1124	ENSG00000198816.7	782.9212578	-0.561212289	0.128651787	0.000131633	ZNF358
1125	ENSG00000064490.14	713.6919041	-0.564223741	0.12933714	0.000131633	RFXANK
1126	ENSG00000213722.9	1471.619738	-0.458360223	0.105088289	0.000131872	DDAH2
1127	ENSG00000170296.10	1355.282015	-0.489643829	0.112274981	0.00013209	GABARAP
1128	ENSG00000135048.14	1027.626182	0.564782585	0.129571184	0.000133338	CEMIP2
1129	ENSG00000170632.14	899.9120385	-0.51572592	0.118335114	0.000133515	ARMC10
1130	ENSG00000136848.17	347.6300243	0.709168744	0.162717986	0.000133515	DAB2IP
1131	ENSG00000142949.17	3261.086131	0.54138929	0.12428122	0.000134632	PTPRF
1132	ENSG00000167491.17	1217.127447	0.442545064	0.101595702	0.000134649	GATAD2A
1133	ENSG00000178449.9	215.8113938	-0.702132177	0.161201683	0.000134733	COX14
1134	ENSG00000138036.18	381.2347324	-0.538082265	0.123545733	0.000134789	DYNC2LI1
1135	ENSG00000179295.18	1565.096979	0.686187505	0.157619539	0.000135835	PTPN11
1136	ENSG00000198689.12	333.4192042	0.687802449	0.158071358	0.000137101	SLC9A6
1137	ENSG00000143412.10	541.0422186	-0.486068932	0.111719168	0.000137234	ANXA9
1138	ENSG00000125995.16	2463.155184	-0.553945012	0.127330511	0.000137339	ROMO1
1139	ENSG00000152939.17	207.6650275	0.772616383	0.177611928	0.00013745	MARVELD2
1140	ENSG00000181019.13	5899.241957	-0.418713091	0.096260303	0.00013745	NQO1
1141	ENSG00000065923.10	439.3135247	0.596970565	0.137244212	0.00013745	SLC9A7
1142	ENSG00000137100.16	587.0812389	-0.491659182	0.113080611	0.000138481	DCTN3
1143	ENSG00000154305.18	617.3832401	0.573548593	0.131982118	0.00013976	MIA3
1144	ENSG00000172586.8	773.6004419	-0.506605321	0.116704604	0.000142432	CHCHD1
1145	ENSG00000123143.13	2382.76618	-0.429780843	0.099006842	0.000142432	PKN1
1146	ENSG00000131069.20	522.0209833	-0.505496765	0.116443068	0.000142432	ACSS2
1147	ENSG00000110328.6	116.7934803	0.80517486	0.185549766	0.000143295	GALNT18
1148	ENSG00000143198.13	1798.406219	-0.449954514	0.10369666	0.000143339	MGST3
1149	ENSG00000148358.19	199.3405051	0.816755901	0.188274829	0.000143814	GPR107
1150	ENSG00000171302.17	478.6926129	0.573778983	0.132272955	0.000143814	CANT1
1151	ENSG00000183579.16	206.5002897	0.643911346	0.148435706	0.000143814	ZNRF3
1152	ENSG00000157193.18	1023.160656	0.612144748	0.141169093	0.000144732	LRP8
1153	ENSG00000132481.7	890.1445412	-0.450768499	0.103967297	0.000144985	TRIM47
1154	ENSG00000125503.13	1128.062635	-0.450685484	0.103986063	0.000145904	PPP1R12C
1155	ENSG00000124225.16	8169.320884	-0.381559206	0.088044108	0.000146021	PMEPA1
1156	ENSG00000172795.17	146.0686857	0.724582128	0.167214137	0.000146207	DCP2
1157	ENSG00000213983.12	609.0081731	-0.528894759	0.122065059	0.000146324	AP1G2
1158	ENSG00000135763.10	365.6382682	0.534626101	0.123398574	0.000146449	URB2
1159	ENSG00000181610.13	646.5936185	-0.488630058	0.112822424	0.000147355	MRPS23
1160	ENSG00000110717.13	2893.924548	-0.538736149	0.124421625	0.000147927	NDUFS8
1161	ENSG00000186472.20	133.2778769	0.778509941	0.179809764	0.000147996	PCLO
1162	ENSG00000198874.13	130.4614415	0.764792929	0.176716889	0.000149112	TYW1
1163	ENSG00000047410.14	2167.634822	0.458996262	0.10606885	0.000149284	TPR
1164	ENSG00000113732.9	1367.872822	-0.502578092	0.116148744	0.000149373	ATP6V0E1
1165	ENSG00000266472.6	990.4350577	-0.484986503	0.112111787	0.000149737	MRPS21
1166	ENSG00000151612.18	144.8749907	0.780006956	0.180302886	0.000149737	ZNF827
1167	ENSG00000145425.10	14655.16435	-0.54170208	0.12521548	0.000149737	RPS3A
1168	ENSG00000181789.14	4395.613423	-0.448330352	0.103645024	0.000149803	COPG1
1169	ENSG00000113558.19	2057.215936	-0.407850776	0.094403172	0.000153332	SKP1
1170	ENSG00000214194.9	330.8538004	-0.598182143	0.138587048	0.000156014	SMIM30
1171	ENSG00000095539.15	226.0585854	0.682378591	0.158111587	0.000156226	SEMA4G
1172	ENSG00000166946.14	146.263238	-0.748006673	0.173423446	0.000157957	CCNDBP1
1173	ENSG00000176105.14	1681.208229	0.480248371	0.111439852	0.000160482	YES1
1174	ENSG00000138780.15	273.1317163	0.652222365	0.151360762	0.000160655	GSTCD
1175	ENSG00000143543.15	735.2975266	-0.602697708	0.139894329	0.000161117	JTB
1176	ENSG00000127445.14	503.3999155	-0.514920384	0.119573426	0.000162386	PIN1
1177	ENSG00000102580.15	123.7657964	0.767586939	0.178346964	0.000164027	DNAJC3
1178	ENSG00000118412.13	479.350899	0.501920292	0.116628443	0.00016412	CASP8AP2
1179	ENSG00000150540.14	982.9947929	-0.447830214	0.104086384	0.000164795	HNMT
1180	ENSG00000132953.16	276.6615925	0.663467708	0.154237178	0.00016531	XPO4
1181	ENSG00000148303.17	19302.92248	-0.475162512	0.110494605	0.00016613	RPL7A
1182	ENSG00000131374.14	207.5942027	0.689146406	0.16036186	0.000168158	TBC1D5
1183	ENSG00000052795.13	272.5125299	0.749576253	0.174554508	0.000170474	FNIP2
1184	ENSG00000054654.19	830.1828975	0.471137815	0.109730954	0.000170831	SYNE2
1185	ENSG00000189079.17	291.0752427	0.595387852	0.138745384	0.000172501	ARID2
1186	ENSG00000171311.13	410.3493898	-0.558314694	0.130155053	0.000173613	EXOSC1
1187	ENSG00000198805.12	1124.433989	-0.472365109	0.110135372	0.000173984	PNP
1188	ENSG00000113161.16	1928.838201	0.403871809	0.094199391	0.000175044	HMGCR
1189	ENSG00000059378.13	722.2613028	0.486622314	0.113529995	0.000175785	PARP12
1190	ENSG00000006757.12	307.4717716	-0.596266514	0.139143754	0.000176455	PNPLA4
1191	ENSG00000177954.14	16406.48228	-0.486141127	0.113452457	0.000176528	RPS27
1192	ENSG00000089220.5	1879.44921	-0.437006681	0.102003053	0.000176957	PEBP1
1193	ENSG00000163898.10	1590.211835	0.444927633	0.103928191	0.00017905	LIPH
1194	ENSG00000204348.10	478.0460059	-0.522519699	0.122044405	0.00017905	DXO
1195	ENSG00000115286.20	799.9719587	-0.536671735	0.125359074	0.00017905	NDUFS7
1196	ENSG00000116661.11	35.39270757	-1.356836962	0.317135159	0.000181049	FBXO2
1197	ENSG00000103769.10	4076.206173	-0.393227183	0.091922727	0.0001814	RAB11A
1198	ENSG00000130770.18	1756.528333	-0.481689689	0.112651808	0.00018279	ATP5IF1
1199	ENSG00000183978.8	391.4045335	-0.614917369	0.143828232	0.000183094	COA3
1200	ENSG00000133657.16	4297.930395	0.521191908	0.121932791	0.000183425	ATP13A3
1201	ENSG00000114331.15	616.1000623	0.654645554	0.153158071	0.000183425	ACAP2
1202	ENSG00000109390.13	765.005254	-0.538589741	0.125994451	0.000183425	NDUFC1
1203	ENSG00000121022.14	877.0969894	-0.48865352	0.114335813	0.000183425	COPS5
1204	ENSG00000170836.12	175.7742328	0.665924327	0.155801738	0.000183425	PPM1D
1205	ENSG00000171425.10	393.7599871	-0.526255748	0.123129769	0.000183425	ZNF581
1206	ENSG00000112297.18	841.5914677	0.539040771	0.126140318	0.000183687	CRYBG1
1207	ENSG00000111716.14	1523.241364	-0.507518328	0.118811443	0.000184951	LDHB
1208	ENSG00000159352.16	3812.77705	-0.450024436	0.105389643	0.000186068	PSMD4
1209	ENSG00000250317.8	272.6558225	-0.636534204	0.149111247	0.000186802	SMIM20
1210	ENSG00000086062.13	568.838701	0.597226224	0.139903078	0.000186802	B4GALT1
1211	ENSG00000077238.14	632.3375399	0.488924419	0.114585158	0.000188282	IL4R
1212	ENSG00000172366.20	344.6188034	-0.636228219	0.149178323	0.000189841	MCRIP2
1213	ENSG00000184545.11	88.07601025	0.866252828	0.203169264	0.000190693	DUSP8
1214	ENSG00000122778.10	179.0615468	0.766474561	0.179840619	0.000192021	KIAA1549
1215	ENSG00000171988.19	1166.094797	0.465617423	0.109310395	0.000193913	JMJD1C
1216	ENSG00000105640.13	11926.80745	-0.550791082	0.129382238	0.000195937	RPL18A
1217	ENSG00000044524.11	250.2797129	0.67748216	0.159159215	0.000196173	EPHA3
1218	ENSG00000143641.10	1100.338095	0.558213569	0.13121314	0.000198109	GALNT2
1219	ENSG00000104517.13	593.7120891	0.498486044	0.117183898	0.000198276	UBR5
1220	ENSG00000180098.9	569.767167	-0.499688921	0.117487587	0.000198785	TRNAU1AP
1221	ENSG00000149289.11	72.51536914	0.918289827	0.215954278	0.000199404	ZC3H12C
1222	ENSG00000099904.16	405.1060689	0.535379341	0.125911236	0.000199422	ZDHHC8
1223	ENSG00000137492.8	1528.159179	0.474958736	0.111734761	0.000200391	THAP12
1224	ENSG00000060971.19	724.0646858	-0.454931072	0.107053581	0.000201308	ACAA1
1225	ENSG00000114857.18	369.6288789	0.57066823	0.134312399	0.000201819	NKTR
1226	ENSG00000123213.23	1110.382947	0.452460167	0.106498122	0.000201912	NLN
1227	ENSG00000144744.17	836.5943648	-0.451312567	0.106280422	0.000203642	UBA3
1228	ENSG00000112309.11	119.6887377	-0.882214172	0.207913988	0.000206291	B3GAT2
1229	ENSG00000108443.14	231.1755478	0.606097631	0.142837372	0.000206291	RPS6KB1
1230	ENSG00000174939.11	494.3033034	-0.54582934	0.128670602	0.000207138	ASPHD1
1231	ENSG00000067704.10	2474.669231	0.413580771	0.097499298	0.000207138	IARS2
1232	ENSG00000142937.12	24481.38682	-0.508692029	0.119968612	0.000208385	RPS8
1233	ENSG00000173120.15	503.6803231	0.698071807	0.164632856	0.000208385	KDM2A
1234	ENSG00000111961.18	87.97945757	0.916209057	0.216116264	0.00020891	SASH1
1235	ENSG00000100596.7	335.9178846	0.527412415	0.124425634	0.000209346	SPTLC2
1236	ENSG00000108840.15	504.1351039	-0.523456386	0.123516969	0.000209966	HDAC5
1237	ENSG00000206075.14	281.1909422	-0.64420208	0.152101701	0.000212232	SERPINB5
1238	ENSG00000198242.14	4378.933498	-0.538028399	0.12709092	0.000213884	RPL23A
1239	ENSG00000013588.9	2408.80457	0.509438985	0.120360099	0.000214464	GPRC5A
1240	ENSG00000146477.6	101.3438305	-0.820893138	0.194067651	0.00021687	SLC22A3
1241	ENSG00000215421.9	138.6433987	0.722621276	0.170873933	0.000217622	ZNF407
1242	ENSG00000219200.11	272.1445998	-0.650724407	0.154071913	0.000222786	RNASEK
1243	ENSG00000100031.19	294.7974417	-0.553783078	0.131144957	0.000223431	GGT1
1244	ENSG00000128908.17	284.5000179	0.597165581	0.141437596	0.000223812	INO80
1245	ENSG00000158470.5	859.6365868	0.508451077	0.120445181	0.00022431	B4GALT5
1246	ENSG00000110344.10	413.7142654	0.554241709	0.131458077	0.000229298	UBE4A
1247	ENSG00000126456.16	2210.104815	-0.429344328	0.10183068	0.000229298	IRF3
1248	ENSG00000112078.14	313.9804159	0.676734021	0.160573278	0.000230768	KCTD20
1249	ENSG00000144591.19	912.2640089	-0.483817239	0.114828602	0.000231711	GMPPA
1250	ENSG00000121892.15	1600.217904	0.396002064	0.094006109	0.000232213	PDS5A
1251	ENSG00000164099.3	560.904094	0.495555179	0.11764326	0.000232213	PRSS12
1252	ENSG00000178229.8	63.88590751	1.007570634	0.239178626	0.000232213	ZNF543
1253	ENSG00000095380.11	833.3421424	-0.471836809	0.112022768	0.000232422	NANS
1254	ENSG00000152234.16	8498.317122	-0.402876038	0.095680511	0.000233612	ATP5F1A
1255	ENSG00000112624.12	303.7208267	0.601688956	0.142921374	0.000234159	BICRAL
1256	ENSG00000165389.7	314.9541207	-0.597822747	0.142039706	0.000235101	SPTSSA
1257	ENSG00000180817.12	5371.932132	-0.404697339	0.096160157	0.000235191	PPA1
1258	ENSG00000136888.7	1139.461697	-0.435207963	0.103431514	0.000235925	ATP6V1G1
1259	ENSG00000071082.11	11193.38794	-0.52022899	0.123703919	0.000238101	RPL31
1260	ENSG00000108298.11	137052.7957	-0.478373618	0.113847525	0.000241682	RPL19
1261	ENSG00000149591.17	41.25977039	-1.244814451	0.296279082	0.000241904	TAGLN
1262	ENSG00000149932.17	1882.191272	-0.581364072	0.138422084	0.000243379	TMEM219
1263	ENSG00000108175.17	217.3686212	0.760086285	0.181278257	0.00025063	ZMIZ1
1264	ENSG00000102897.10	355.4663351	-0.574269791	0.136960516	0.00025063	LYRM1
1265	ENSG00000129315.11	140.2589818	0.868754216	0.207212472	0.000250818	CCNT1
1266	ENSG00000170915.9	163.4040332	0.750097993	0.178935269	0.00025125	PAQR8
1267	ENSG00000139083.11	385.8594518	0.566734135	0.135239732	0.000252626	ETV6
1268	ENSG00000147677.11	4843.479002	-0.416920337	0.099494116	0.000252635	EIF3H
1269	ENSG00000185728.17	452.1803315	0.708334855	0.169081739	0.000253503	YTHDF3
1270	ENSG00000104870.13	738.1141797	-0.547618475	0.130719439	0.000253503	FCGRT
1271	ENSG00000083845.9	15809.50602	-0.450341135	0.107531467	0.000254727	RPS5
1272	ENSG00000149273.15	29071.86981	-0.454309494	0.10848518	0.000254794	RPS3
1273	ENSG00000073008.15	1126.165045	0.507281637	0.121156393	0.000255445	PVR
1274	ENSG00000117410.14	1381.110873	-0.482971614	0.115393135	0.000256996	ATP6V0B
1275	ENSG00000166401.15	504.8910953	-0.485690693	0.11604949	0.000257068	SERPINB8
1276	ENSG00000288611.1	36.87698711	-1.285308489	0.307187081	0.000258091	NPBWR1
1277	ENSG00000188215.10	121.9139764	0.756860939	0.180937338	0.000259166	DCUN1D3
1278	ENSG00000185658.13	336.6974579	0.545789066	0.13053915	0.000261209	BRWD1
1279	ENSG00000131143.10	8240.502397	-0.458564284	0.109687327	0.000261451	COX4I1
1280	ENSG00000090263.16	610.3426129	-0.50358797	0.120468523	0.000261711	MRPS33
1281	ENSG00000130396.20	1709.872912	0.527309812	0.126153323	0.00026189	AFDN
1282	ENSG00000125731.13	692.1666292	-0.494303487	0.118271638	0.000262286	SH2D3A
1283	ENSG00000033178.13	386.1368313	0.545420006	0.130558239	0.000264155	UBA6
1284	ENSG00000065308.5	57.33900225	1.03728095	0.248383329	0.000265659	TRAM2
1285	ENSG00000158716.9	114.0995464	-0.775609477	0.185734055	0.000265704	DUSP23
1286	ENSG00000156831.8	665.6965173	-0.473329922	0.113372206	0.000266517	NSMCE2
1287	ENSG00000167797.8	952.8926463	-0.549146449	0.131536366	0.000266517	CDK2AP2
1288	ENSG00000139684.15	1567.177531	-0.440911111	0.105620834	0.000266671	ESD
1289	ENSG00000128185.10	959.2139783	-0.576152532	0.138021118	0.000266671	DGCR6L
1290	ENSG00000117632.23	5061.02281	-0.419354837	0.100512926	0.000269088	STMN1
1291	ENSG00000149923.14	4306.388858	-0.465492627	0.111582817	0.000269381	PPP4C
1292	ENSG00000113763.12	489.839791	0.501508319	0.120280228	0.000271813	UNC5A
1293	ENSG00000127463.15	566.4749093	0.474689117	0.113898107	0.000273586	EMC1
1294	ENSG00000165046.13	495.8706571	-0.557003528	0.133646921	0.000273586	LETM2
1295	ENSG00000204272.13	576.9343048	-0.515417837	0.123691342	0.000274211	NBDY
1296	ENSG00000148450.13	123.6228585	-0.782187382	0.187723023	0.000274309	MSRB2
1297	ENSG00000164080.13	122.8127053	0.792198219	0.19016988	0.000274978	RAD54L2
1298	ENSG00000149100.13	4762.322598	-0.441749127	0.106046234	0.000274978	EIF3M
1299	ENSG00000183207.14	5453.614203	-0.457575635	0.109845456	0.000274978	RUVBL2
1300	ENSG00000134909.18	471.8127074	0.530962111	0.127483639	0.000275592	ARHGAP32
1301	ENSG00000131188.12	437.421906	-0.54562015	0.131037717	0.000276714	PRR7
1302	ENSG00000103319.12	202.1982542	0.645735889	0.155107466	0.000277337	EEF2K
1303	ENSG00000169641.13	128.0045045	0.847053982	0.203480488	0.000277519	LUZP1
1304	ENSG00000169855.20	311.2359227	0.552693105	0.13278556	0.000277949	ROBO1
1305	ENSG00000110628.16	357.9496905	-0.615498755	0.147913887	0.00027908	SLC22A18
1306	ENSG00000056586.16	625.9104542	0.577848742	0.138878013	0.000279306	RC3H2
1307	ENSG00000105379.10	2394.70659	-0.43598033	0.104815304	0.000280718	ETFB
1308	ENSG00000116288.13	3369.944789	-0.4660458	0.112141604	0.000285009	PARK7
1309	ENSG00000115233.12	1750.364264	-0.411299774	0.098974347	0.000285101	PSMD14
1310	ENSG00000173273.16	263.8413828	0.647461525	0.155810838	0.000285116	TNKS
1311	ENSG00000129559.13	730.3137312	-0.556310333	0.133916071	0.000286475	NEDD8
1312	ENSG00000005238.20	258.825089	-0.585362329	0.140921619	0.000286704	FAM214B
1313	ENSG00000118762.8	390.5534907	0.56787017	0.136776587	0.000289009	PKD2
1314	ENSG00000162496.9	1093.429904	-0.500940847	0.120696168	0.000290315	DHRS3
1315	ENSG00000135439.11	129.3868374	-0.741784377	0.178724559	0.000290315	AGAP2
1316	ENSG00000197822.11	372.7351746	0.563749515	0.135869163	0.000291644	OCLN
1317	ENSG00000140931.20	250.1695031	-0.609994673	0.147036187	0.000292196	CMTM3
1318	ENSG00000204256.13	4338.754848	0.38591232	0.093028735	0.000292343	BRD2
1319	ENSG00000040199.18	134.5022021	0.748437123	0.180462569	0.000293383	PHLPP2
1320	ENSG00000126883.17	563.0051555	0.513065736	0.123723849	0.000293756	NUP214
1321	ENSG00000169967.16	310.5348922	0.693002569	0.167203214	0.000296128	MAP3K2
1322	ENSG00000112242.15	350.8797484	0.591531381	0.14271724	0.000296128	E2F3
1323	ENSG00000110395.7	97.67920766	0.826228131	0.19939394	0.000297166	CBL
1324	ENSG00000044115.21	9839.316214	-0.660972612	0.15954496	0.000297951	CTNNA1
1325	ENSG00000124172.10	9808.352147	-0.479262125	0.115687056	0.000297951	ATP5F1E
1326	ENSG00000038382.20	709.5462648	0.524523719	0.12672188	0.000302178	TRIO
1327	ENSG00000142227.11	267.5587428	-0.715033256	0.172748005	0.000302178	EMP3
1328	ENSG00000183475.13	147.6775672	0.722001764	0.174475289	0.000303318	ASB7
1329	ENSG00000185507.21	454.7626244	0.650218535	0.15717444	0.000304462	IRF7
1330	ENSG00000146670.10	497.9362665	0.541629112	0.130925027	0.000304462	CDCA5
1331	ENSG00000204839.9	639.822016	-0.485012165	0.117266549	0.000305484	MROH6
1332	ENSG00000225663.8	216.8328652	-0.593941896	0.143631974	0.000306341	MCRIP1
1333	ENSG00000125148.7	204.5933925	0.722770789	0.174836417	0.000307691	MT2A
1334	ENSG00000102796.11	126.9156158	-0.795914353	0.192545797	0.000307924	DHRS12
1335	ENSG00000198836.10	2536.447896	0.378712649	0.091641273	0.000309145	OPA1
1336	ENSG00000146433.9	365.8915456	0.675137173	0.163407653	0.000310135	TMEM181
1337	ENSG00000131941.8	793.6080561	0.524902621	0.127049631	0.000310135	RHPN2
1338	ENSG00000146733.14	400.2916228	-0.532352427	0.128865131	0.000310436	PSPH
1339	ENSG00000101191.17	763.0229316	0.481658447	0.116679593	0.00031433	DIDO1
1340	ENSG00000065518.8	2241.372498	-0.495429019	0.12009121	0.000317671	NDUFB4
1341	ENSG00000136068.15	897.7869499	0.486640865	0.1179733	0.000318029	FLNB
1342	ENSG00000126016.15	57.8579686	1.121356668	0.271873976	0.000318432	AMOT
1343	ENSG00000198700.10	2219.159454	0.390198228	0.09464346	0.000320585	IPO9
1344	ENSG00000188290.11	174.7318813	-0.755404871	0.183292161	0.000322399	HES4
1345	ENSG00000139618.16	170.0449841	0.638549826	0.154943408	0.000322399	BRCA2
1346	ENSG00000167595.15	127.5137947	0.725690957	0.176107095	0.000322781	PROSER3
1347	ENSG00000116731.22	415.0380065	0.509688509	0.123736506	0.000323881	PRDM2
1348	ENSG00000087338.5	1377.799542	0.511341433	0.124136375	0.000323881	GMCL1
1349	ENSG00000255112.3	840.3883321	-0.429057043	0.104162855	0.000323881	CHMP1B
1350	ENSG00000141441.16	449.5264354	0.506535145	0.122964784	0.000323881	GAREM1
1351	ENSG00000105755.8	524.3354444	-0.561476605	0.136291577	0.000323881	ETHE1
1352	ENSG00000163681.16	908.397736	0.433679509	0.105388347	0.000329359	SLMAP
1353	ENSG00000110700.7	9817.716639	-0.518353815	0.125974526	0.000329558	RPS13
1354	ENSG00000138758.11	720.7095036	0.574833125	0.139731335	0.00033061	SEPTIN11
1355	ENSG00000166510.14	404.0697157	0.512724343	0.124718831	0.000334404	CCDC68
1356	ENSG00000167700.9	247.4854901	-0.646615723	0.157308663	0.000334956	MFSD3
1357	ENSG00000175701.10	250.2229985	-0.592170017	0.144078225	0.000335335	MTLN
1358	ENSG00000077684.16	278.4069033	0.55123245	0.134168271	0.000337335	JADE1
1359	ENSG00000111907.21	1234.123553	-0.479405861	0.116770688	0.000341467	TPD52L1
1360	ENSG00000147669.11	332.6441117	-0.535095786	0.130354658	0.000342117	POLR2K
1361	ENSG00000060656.20	496.5534311	0.497255822	0.121165069	0.000343302	PTPRU
1362	ENSG00000198937.9	485.356969	-0.599346172	0.146055036	0.000343628	CCDC167
1363	ENSG00000123159.16	1775.759511	-0.440811805	0.107437395	0.000344015	GIPC1
1364	ENSG00000101384.12	1490.424623	0.435001347	0.106020821	0.000344015	JAG1
1365	ENSG00000150907.10	100.4342829	0.857149069	0.208947719	0.000344874	FOXO1
1366	ENSG00000025708.14	234.8938248	-0.610767093	0.1489491	0.000347177	TYMP
1367	ENSG00000138100.14	182.9404043	-0.667741056	0.162876775	0.000347928	TRIM54
1368	ENSG00000197070.14	764.9613017	-0.4438281	0.108258488	0.000347928	ARRDC1
1369	ENSG00000170921.15	90.08712416	1.016775855	0.248099496	0.000349801	TANC2
1370	ENSG00000198198.17	274.9973708	0.553135028	0.134985591	0.000349828	SZT2
1371	ENSG00000197568.14	247.5174728	-0.586023201	0.143006825	0.000349828	HHLA3
1372	ENSG00000203668.2	278.3623695	0.600088665	0.146442043	0.000349828	CHML
1373	ENSG00000099942.13	427.4530782	0.529229367	0.129252357	0.000354422	CRKL
1374	ENSG00000006210.7	30.29834781	1.327337588	0.324294841	0.000356536	CX3CL1
1375	ENSG00000131504.17	1791.871641	0.523688677	0.128003839	0.000359055	DIAPH1
1376	ENSG00000048707.15	358.7658411	0.515803179	0.126167811	0.000362708	VPS13D
1377	ENSG00000162522.11	2834.873351	0.481540484	0.1177935	0.000362708	KIAA1522
1378	ENSG00000151694.14	826.1064273	0.602867513	0.147466421	0.000362708	ADAM17
1379	ENSG00000110367.13	400.0128642	0.626790402	0.153310065	0.000362708	DDX6
1380	ENSG00000170892.12	1324.858569	-0.424539778	0.103836056	0.000362708	TSEN34
1381	ENSG00000213799.13	163.9280556	0.645957196	0.158076716	0.000365036	ZNF845
1382	ENSG00000130312.6	243.8287268	-0.644838649	0.157873159	0.000367636	MRPL34
1383	ENSG00000116127.19	413.2902471	0.51281495	0.125557062	0.000367716	ALMS1
1384	ENSG00000170927.15	310.7054191	0.555839288	0.136118561	0.000368757	PKHD1
1385	ENSG00000166004.15	382.5523179	0.515996742	0.126376686	0.000369265	CEP295
1386	ENSG00000072506.13	2097.586246	-0.443463849	0.108618253	0.000369366	HSD17B10
1387	ENSG00000079387.14	191.2135346	0.639347119	0.15664868	0.000371278	SENP1
1388	ENSG00000188559.15	172.1075549	0.760854385	0.186638043	0.000378712	RALGAPA2
1389	ENSG00000146066.3	979.5367018	-0.541982169	0.13308346	0.000385219	HIGD2A
1390	ENSG00000118508.5	436.5124667	-0.504581956	0.123929855	0.000386374	RAB32
1391	ENSG00000129757.14	18.63188367	-1.922743976	0.472248556	0.000386374	CDKN1C
1392	ENSG00000136715.19	827.2918915	0.459064199	0.112800288	0.000388895	SAP130
1393	ENSG00000127329.15	1225.680247	0.500359766	0.122950111	0.000388895	PTPRB
1394	ENSG00000173599.15	503.660103	-0.501386201	0.123244636	0.000390673	PC
1395	ENSG00000167191.12	2173.620699	0.482768782	0.118666394	0.000390673	GPRC5B
1396	ENSG00000116478.12	4021.06107	-0.358349393	0.088103999	0.000391699	HDAC1
1397	ENSG00000068796.19	963.3478377	0.508499176	0.125022116	0.000391699	KIF2A
1398	ENSG00000187098.16	442.0707789	0.601556751	0.147968076	0.000394493	MITF
1399	ENSG00000184956.16	90.29657275	0.988928493	0.243406195	0.000398589	MUC6
1400	ENSG00000143507.18	746.6728876	0.467913218	0.115185582	0.000399361	DUSP10
1401	ENSG00000111144.10	3492.373279	-0.407815029	0.100397053	0.000399475	LTA4H
1402	ENSG00000134644.16	1272.31827	0.450580538	0.110934584	0.000399779	PUM1
1403	ENSG00000124789.12	698.1826123	0.49611334	0.122158201	0.000399965	NUP153
1404	ENSG00000121691.7	1430.948136	-0.464242592	0.11430904	0.000399965	CAT
1405	ENSG00000135441.7	184.6126346	-0.709200636	0.174675981	0.000401643	BLOC1S1
1406	ENSG00000158158.12	185.5913974	0.707457009	0.174259494	0.000401877	CNNM4
1407	ENSG00000147604.14	12345.13563	-0.455823475	0.112330577	0.000404634	RPL7
1408	ENSG00000107521.19	379.9780684	-0.532304399	0.131183897	0.000404634	HPS1
1409	ENSG00000081014.11	124.8741723	0.778363832	0.191818289	0.000404634	AP4E1
1410	ENSG00000179526.17	2001.390161	-0.446414603	0.110024911	0.000404867	SHARPIN
1411	ENSG00000115204.15	447.032725	-0.584800381	0.144207668	0.000407707	MPV17
1412	ENSG00000114439.19	398.4127387	0.714281258	0.176129676	0.000407707	BBX
1413	ENSG00000267041.6	73.57900737	0.897731879	0.221360662	0.000407707	ZNF850
1414	ENSG00000135966.13	299.5496946	0.57895089	0.142782139	0.000408257	TGFBRAP1
1415	ENSG00000128595.17	1287.378305	0.540097512	0.133215134	0.000408771	CALU
1416	ENSG00000169972.12	374.5960426	-0.550741742	0.135866348	0.000409831	PUSL1
1417	ENSG00000173064.13	344.5809148	0.512325142	0.126446741	0.000412791	HECTD4
1418	ENSG00000162885.14	330.463537	0.578097732	0.14268993	0.000412995	B3GALNT2
1419	ENSG00000137203.14	582.4799976	0.448344095	0.110692999	0.000414628	TFAP2A
1420	ENSG00000269313.5	85.64980329	-0.846611807	0.209119276	0.000417667	MAGIX
1421	ENSG00000197756.10	18489.41523	-0.47217541	0.116636422	0.000417724	RPL37A
1422	ENSG00000094916.16	552.8771744	0.488909953	0.120793279	0.000418813	CBX5
1423	ENSG00000183853.18	173.2630413	0.776109063	0.191800125	0.000420392	KIRREL1
1424	ENSG00000150459.12	2026.409501	-0.419633578	0.103712051	0.000420646	SAP18
1425	ENSG00000100697.15	769.1442862	0.502994839	0.124328846	0.000421178	DICER1
1426	ENSG00000170759.11	3099.398743	0.434136438	0.107315717	0.000421363	KIF5B
1427	ENSG00000136861.18	452.2321237	0.540202882	0.133547108	0.000421747	CDK5RAP2
1428	ENSG00000163814.8	534.480956	0.623975355	0.154264334	0.000421795	CDCP1
1429	ENSG00000112200.17	293.9599841	0.604334491	0.149424872	0.00042204	ZNF451
1430	ENSG00000162105.19	271.4391508	0.612043429	0.151331781	0.00042204	SHANK2
1431	ENSG00000156603.19	381.0980691	-0.503094979	0.124417695	0.000423159	MED19
1432	ENSG00000164587.13	19891.86189	-0.4999831	0.123654843	0.000423261	RPS14
1433	ENSG00000152102.18	416.4640184	0.607047351	0.150329895	0.000432589	FAM168B
1434	ENSG00000100983.12	2094.045641	-0.428956521	0.106242959	0.000433386	GSS
1435	ENSG00000171603.18	997.2242936	0.471428974	0.116800879	0.000435543	CLSTN1
1436	ENSG00000102804.15	937.3143386	-0.440665639	0.109239484	0.000439404	TSC22D1
1437	ENSG00000143436.11	1072.357952	-0.446003716	0.110592256	0.000441113	MRPL9
1438	ENSG00000075420.13	2810.825544	0.535432197	0.132854513	0.000445309	FNDC3B
1439	ENSG00000130449.6	257.4147383	0.562853392	0.139655	0.000445309	ZSWIM6
1440	ENSG00000010361.14	167.9993848	-0.661204692	0.164064498	0.000445309	FUZ
1441	ENSG00000066777.9	1213.362476	0.416500679	0.103403384	0.00044924	ARFGEF1
1442	ENSG00000273611.5	572.3287364	-0.462538199	0.114839566	0.00044937	ZNHIT3
1443	ENSG00000080802.18	514.1636111	0.4633587	0.115078688	0.000451431	CNOT4
1444	ENSG00000130159.14	474.2349633	-0.530762105	0.131901909	0.000456005	ECSIT
1445	ENSG00000021574.13	185.3361711	0.63952465	0.15895414	0.00045635	SPAST
1446	ENSG00000135899.18	1029.25733	0.476314613	0.118390545	0.00045635	SP110
1447	ENSG00000026950.17	83.79202292	0.829009496	0.206048947	0.00045635	BTN3A1
1448	ENSG00000170043.12	1028.136773	-0.527221534	0.13109179	0.000458901	TRAPPC1
1449	ENSG00000157625.15	539.1565013	0.565972194	0.14074295	0.000459472	TAB3
1450	ENSG00000100129.18	10574.778	-0.401637661	0.099892111	0.000460334	EIF3L
1451	ENSG00000072274.13	3699.354853	0.544152002	0.135346826	0.000460356	TFRC
1452	ENSG00000128272.15	11839.77341	-0.465100454	0.115689556	0.000460356	ATF4
1453	ENSG00000165240.20	136.7160889	0.731534592	0.181963992	0.000460356	ATP7A
1454	ENSG00000213809.9	78.58071309	-0.913601958	0.227265818	0.000460519	KLRK1
1455	ENSG00000094975.14	1132.758112	0.532187412	0.132402302	0.00046086	SUCO
1456	ENSG00000065613.15	947.6991641	0.411013616	0.102255031	0.00046086	SLK
1457	ENSG00000178149.17	674.4758372	-0.486922989	0.12116942	0.000462389	DALRD3
1458	ENSG00000180357.9	493.9199459	0.616519275	0.15343057	0.000462661	ZNF609
1459	ENSG00000112941.14	363.2802525	0.592248442	0.147402514	0.000462993	TENT4A
1460	ENSG00000104964.15	1679.956754	-0.443737014	0.110448338	0.000463268	TLE5
1461	ENSG00000198755.11	13072.30939	-0.433282275	0.107923452	0.000468639	RPL10A
1462	ENSG00000132549.18	223.4149752	0.597788517	0.148911368	0.000468968	VPS13B
1463	ENSG00000102317.18	2227.668585	-0.370596755	0.092394074	0.000475342	RBM3
1464	ENSG00000197961.11	128.9965992	0.697884749	0.17400786	0.00047581	ZNF121
1465	ENSG00000117114.20	2157.381251	0.470224032	0.117268545	0.000477024	ADGRL2
1466	ENSG00000204220.12	3412.879067	-0.410179168	0.102300147	0.000477024	PFDN6
1467	ENSG00000104529.17	13084.9915	-0.419064513	0.104512034	0.000477024	EEF1D
1468	ENSG00000128923.11	275.1981714	0.675282607	0.168452649	0.000478372	MINDY2
1469	ENSG00000120868.14	143.7300335	0.668999249	0.166916545	0.000479571	APAF1
1470	ENSG00000127922.9	2084.805655	-0.43351647	0.108174014	0.000480061	SEM1
1471	ENSG00000089057.15	54.10326097	1.090701045	0.272366847	0.000485976	SLC23A2
1472	ENSG00000182004.13	721.0820311	-0.494901487	0.123606023	0.000486811	SNRPE
1473	ENSG00000153107.13	457.5486194	0.516119609	0.12890737	0.000486811	ANAPC1
1474	ENSG00000273841.5	1752.313246	-0.463749396	0.115859769	0.000488798	TAF9
1475	ENSG00000196083.10	1657.500532	0.534897797	0.133658319	0.000489913	IL1RAP
1476	ENSG00000213523.10	679.9186505	-0.443481785	0.110938307	0.0004988	SRA1
1477	ENSG00000164631.19	303.6891794	0.524323308	0.131165953	0.0004988	ZNF12
1478	ENSG00000187778.14	826.2923638	-0.456547816	0.1142167	0.000498877	MCRS1
1479	ENSG00000078269.15	467.0870882	0.485425972	0.121516888	0.000503801	SYNJ2
1480	ENSG00000153207.16	978.1263104	0.455001535	0.113924115	0.000504865	AHCTF1
1481	ENSG00000115685.15	1088.566231	-0.426602072	0.106811488	0.000504865	PPP1R7
1482	ENSG00000112851.14	1597.977662	0.378314376	0.094733046	0.000505423	ERBIN
1483	ENSG00000173530.6	381.5460434	0.548215265	0.137319238	0.000507667	TNFRSF10D
1484	ENSG00000185215.11	216.8683088	0.616062448	0.154355548	0.000509636	TNFAIP2
1485	ENSG00000159140.21	1109.217692	0.477713212	0.119703955	0.000510157	SON
1486	ENSG00000162645.13	539.9567831	-0.467037529	0.117052431	0.000511543	GBP2
1487	ENSG00000005100.13	171.9232738	0.812004351	0.203539622	0.000512427	DHX33
1488	ENSG00000180667.10	255.458539	0.58605192	0.147047293	0.000520377	YOD1
1489	ENSG00000030419.16	49.96137342	1.118181306	0.280577531	0.000520377	IKZF2
1490	ENSG00000136522.14	2153.823967	-0.413006722	0.103631432	0.000520377	MRPL47
1491	ENSG00000184903.10	208.1331424	-0.596798555	0.149801747	0.000523019	IMMP2L
1492	ENSG00000126106.14	234.2501139	-0.637301883	0.160038921	0.000526543	TMEM53
1493	ENSG00000144485.11	44.26443912	-1.162229353	0.291907603	0.000527506	HES6
1494	ENSG00000212724.3	131.4853409	-0.745900915	0.187345666	0.000527506	KRTAP2-3
1495	ENSG00000174851.16	1335.721788	-0.499331859	0.125491481	0.000532515	YIF1A
1496	ENSG00000162595.7	36.29555542	-1.242138272	0.312229824	0.000533078	DIRAS3
1497	ENSG00000100938.18	614.9806605	-0.453013195	0.113869522	0.000533078	GMPR2
1498	ENSG00000169189.17	1166.922728	-0.456680761	0.114789059	0.000533078	NSMCE1
1499	ENSG00000151276.23	403.9716996	0.529880087	0.133215924	0.000534245	MAGI1
1500	ENSG00000105443.15	861.7581761	-0.412038339	0.103600324	0.000534813	CYTH2
1501	ENSG00000108826.16	667.0436953	-0.510908733	0.12848242	0.000536041	MRPL27
1502	ENSG00000078674.18	1779.525866	0.406351064	0.102198819	0.000536594	PCM1
1503	ENSG00000233927.5	4890.792656	-0.507188358	0.127572094	0.000537103	RPS28
1504	ENSG00000168994.14	171.0465739	-0.626348291	0.157550974	0.000537134	PXDC1
1505	ENSG00000184163.3	29.21089045	-1.398773398	0.351910839	0.000538433	C1QTNF12
1506	ENSG00000151623.15	57.47900647	1.056314523	0.265783768	0.000538667	NR3C2
1507	ENSG00000147813.16	1943.026506	-0.456560373	0.114872487	0.000538667	NAPRT
1508	ENSG00000184517.12	164.3683886	0.626147362	0.15755237	0.000538667	ZFP1
1509	ENSG00000174197.16	182.5609871	0.623447394	0.156916147	0.000540787	MGA
1510	ENSG00000136883.14	169.2338348	-0.634690345	0.159762667	0.000541376	KIF12
1511	ENSG00000166987.15	1009.629589	0.456663728	0.114990681	0.0005442	MBD6
1512	ENSG00000075415.13	9017.157199	-0.367581074	0.092594899	0.000547353	SLC25A3
1513	ENSG00000109205.16	2698.646535	-0.424844222	0.10703931	0.000548303	ODAM
1514	ENSG00000075702.18	608.2088384	0.455373484	0.114729425	0.000548303	WDR62
1515	ENSG00000107874.11	839.1712067	-0.447957963	0.112925417	0.000552658	CUEDC2
1516	ENSG00000171431.4	23.19970829	-1.577879802	0.397755249	0.000552658	KRT20
1517	ENSG00000185722.18	218.869966	0.759281474	0.191423824	0.000553114	ANKFY1
1518	ENSG00000102802.10	20.28678984	-1.688404697	0.425864547	0.000557008	MEDAG
1519	ENSG00000023516.9	265.9696254	0.556314392	0.140323746	0.000557008	AKAP11
1520	ENSG00000024526.17	940.5704175	0.436257656	0.110162079	0.00056691	DEPDC1
1521	ENSG00000110066.15	580.2550175	0.453209637	0.114447757	0.000566951	KMT5B
1522	ENSG00000130520.11	1294.408852	-0.437780806	0.110563609	0.00056723	LSM4
1523	ENSG00000012174.12	203.2097103	0.776889123	0.196206954	0.00056723	MBTPS2
1524	ENSG00000178028.14	314.2459209	-0.560522159	0.141608849	0.000569941	DMAP1
1525	ENSG00000131873.7	318.056912	0.591937045	0.149582734	0.000571926	CHSY1
1526	ENSG00000077463.15	193.3412673	-0.603153146	0.152454648	0.00057389	SIRT6
1527	ENSG00000110400.11	89.82681182	0.801834115	0.202715581	0.000575474	NECTIN1
1528	ENSG00000135596.18	275.3815343	-0.544765446	0.137787443	0.000579439	MICAL1
1529	ENSG00000175854.13	228.0658919	-0.577802701	0.146234062	0.000585014	SWI5
1530	ENSG00000174276.7	245.3981358	-0.582869385	0.147530903	0.000585373	ZNHIT2
1531	ENSG00000077348.9	1139.618017	-0.484949055	0.122748337	0.000585373	EXOSC5
1532	ENSG00000138688.15	540.2691956	0.466485209	0.118095272	0.000586664	KIAA1109
1533	ENSG00000170365.10	224.5519427	0.55373719	0.140339323	0.000597033	SMAD1
1534	ENSG00000120549.18	552.2893241	0.499095353	0.126495209	0.000597033	KIAA1217
1535	ENSG00000132326.12	126.8824918	0.736501129	0.186715038	0.000599258	PER2
1536	ENSG00000074657.14	1934.684557	0.395367328	0.100256464	0.000601272	ZNF532
1537	ENSG00000154678.18	395.0788216	0.487968744	0.12374841	0.00060131	PDE1C
1538	ENSG00000136205.17	334.8971342	0.735563926	0.18653537	0.00060131	TNS3
1539	ENSG00000121057.13	682.4806905	0.481340409	0.122096328	0.00060326	AKAP1
1540	ENSG00000083844.10	58.91843845	0.949793876	0.240993888	0.000605758	ZNF264
1541	ENSG00000084764.12	136.9598389	-0.693591592	0.176006266	0.000605899	MAPRE3
1542	ENSG00000145016.16	207.7640708	0.635084708	0.161163197	0.000605899	RUBCN
1543	ENSG00000130856.16	191.5985931	0.603830798	0.153223869	0.000605899	ZNF236
1544	ENSG00000067064.11	2129.619113	-0.384097953	0.09748778	0.000607203	IDI1
1545	ENSG00000105254.12	2798.466035	-0.447699053	0.113654897	0.000608965	TBCB
1546	ENSG00000132963.8	1705.746083	-0.457177956	0.116075246	0.000609777	POMP
1547	ENSG00000025796.14	1451.641528	0.522117748	0.132623189	0.000613927	SEC63
1548	ENSG00000163661.4	21.80985038	1.553322448	0.394836939	0.000620636	PTX3
1549	ENSG00000198740.9	136.4591252	0.682547621	0.173526597	0.000622037	ZNF652
1550	ENSG00000084207.18	13549.75807	-0.427163017	0.108691538	0.000630336	GSTP1
1551	ENSG00000101132.10	1557.057828	-0.475393258	0.12098424	0.000631678	PFDN4
1552	ENSG00000138160.6	957.3380149	0.450172968	0.114585066	0.000633003	KIF11
1553	ENSG00000127334.11	448.9862869	0.490871065	0.124957636	0.000633709	DYRK2
1554	ENSG00000175073.8	176.5759912	0.627889056	0.159890241	0.000636731	VCPIP1
1555	ENSG00000268104.3	87.85449178	0.823548288	0.209748341	0.000638007	SLC6A14
1556	ENSG00000170310.15	347.2120953	-0.606340356	0.154530947	0.000644566	STX8
1557	ENSG00000124145.6	1188.114092	0.477604397	0.121727654	0.000644683	SDC4
1558	ENSG00000163961.4	231.1886054	0.565783354	0.144228201	0.000645768	RNF168
1559	ENSG00000171467.16	286.7024056	0.533296813	0.135941976	0.000645768	ZNF318
1560	ENSG00000077380.16	1364.197055	-0.433378391	0.11049124	0.000646408	DYNC1I2
1561	ENSG00000051825.15	629.7807789	0.42556662	0.108497941	0.000646408	MPHOSPH9
1562	ENSG00000198551.10	126.636326	0.683312696	0.174262192	0.000648981	ZNF627
1563	ENSG00000143674.11	390.5434341	0.484287317	0.123525844	0.000650295	MAP3K21
1564	ENSG00000134590.14	336.5443697	-0.5533109	0.141143699	0.000650794	RTL8C
1565	ENSG00000197024.9	158.4799107	0.62299957	0.159019577	0.000656999	ZNF398
1566	ENSG00000136521.13	2086.837622	-0.400937319	0.102348374	0.000657602	NDUFB5
1567	ENSG00000112697.17	1147.259721	0.564858047	0.144207959	0.000657897	TMEM30A
1568	ENSG00000170906.16	2996.709562	-0.481940039	0.123039218	0.000657897	NDUFA3
1569	ENSG00000165288.11	380.6538856	0.586814571	0.149867772	0.000661343	BRWD3
1570	ENSG00000087884.14	184.2660773	-0.645162153	0.164924753	0.000671107	AAMDC
1571	ENSG00000124003.13	90.41107908	-0.826692667	0.211342384	0.00067132	MOGAT1
1572	ENSG00000119650.12	338.5627105	-0.570065124	0.145744489	0.000671523	IFT43
1573	ENSG00000165629.20	4932.440203	-0.434983207	0.111261988	0.000675979	ATP5F1C
1574	ENSG00000100116.17	665.5313701	-0.512292875	0.131038083	0.000675979	GCAT
1575	ENSG00000143486.16	1209.452331	-0.419817617	0.107417523	0.000678963	EIF2D
1576	ENSG00000144366.16	1236.160114	-0.38908151	0.099557208	0.000678978	GULP1
1577	ENSG00000107864.15	33.18620017	1.278468208	0.327292384	0.00068397	CPEB3
1578	ENSG00000078699.22	123.5596583	0.685441847	0.175497732	0.000684934	CBFA2T2
1579	ENSG00000170471.15	977.5286724	0.419265039	0.107363314	0.000686192	RALGAPB
1580	ENSG00000164919.11	1533.41368	-0.406013736	0.104027525	0.000691909	COX6C
1581	ENSG00000188186.10	242.6475679	-0.573185934	0.146935511	0.000697238	LAMTOR4
1582	ENSG00000162384.14	288.7639721	-0.531409522	0.13628288	0.000701484	CZIB
1583	ENSG00000175334.8	2072.484966	-0.450702816	0.115631407	0.000705565	BANF1
1584	ENSG00000168288.13	2079.446416	-0.390969892	0.100344951	0.000709292	MMADHC
1585	ENSG00000105738.11	608.9419696	0.530678397	0.136205065	0.000709292	SIPA1L3
1586	ENSG00000163602.10	388.9908519	0.536779602	0.13780357	0.000711093	RYBP
1587	ENSG00000169018.6	431.5457691	0.520262355	0.133562368	0.000711093	FEM1B
1588	ENSG00000125967.17	199.9913782	-0.623369568	0.160108874	0.000716064	NECAB3
1589	ENSG00000074695.6	1774.23623	0.497727723	0.127910586	0.000722117	LMAN1
1590	ENSG00000197217.13	373.8060901	0.547774717	0.140808418	0.000724198	ENTPD4
1591	ENSG00000125868.16	2349.165143	-0.381671325	0.098109585	0.000724198	DSTN
1592	ENSG00000071859.15	1333.533147	-0.414189841	0.106485207	0.000725433	FAM50A
1593	ENSG00000197903.8	1674.348426	-0.382698808	0.098406549	0.000727042	H2BC12
1594	ENSG00000206527.10	461.4717104	0.543542865	0.139788214	0.000728461	HACD2
1595	ENSG00000129534.14	546.671389	0.470445144	0.120995356	0.00072862	MIS18BP1
1596	ENSG00000162236.12	475.9888054	-0.447552907	0.1151239	0.000729814	STX5
1597	ENSG00000008018.9	3005.607331	-0.384084679	0.098802524	0.000729894	PSMB1
1598	ENSG00000130244.12	213.9566141	-0.591342185	0.152148538	0.000731803	FAM98C
1599	ENSG00000172728.16	319.8698444	0.51231625	0.131824349	0.000732116	FUT10
1600	ENSG00000267795.6	910.6077769	-0.54279641	0.13976097	0.000739552	SMIM22
1601	ENSG00000138801.9	800.2022244	-0.50494922	0.13004306	0.000741556	PAPSS1
1602	ENSG00000071537.14	472.1414116	0.614838671	0.158358857	0.000742231	SEL1L
1603	ENSG00000111300.10	436.5409522	0.515015615	0.132691864	0.00074567	NAA25
1604	ENSG00000083896.13	959.244372	0.432682945	0.111492883	0.000746671	YTHDC1
1605	ENSG00000134056.12	449.0569155	-0.545010971	0.140448389	0.000746678	MRPS36
1606	ENSG00000141027.21	919.920257	0.452053022	0.116491641	0.000746678	NCOR1
1607	ENSG00000144655.15	227.9628943	0.595742112	0.153528555	0.000746744	CSRNP1
1608	ENSG00000160813.7	262.626055	-0.56363618	0.145286441	0.000748898	PPP1R35
1609	ENSG00000049759.19	2017.467076	0.390186833	0.10058419	0.000749282	NEDD4L
1610	ENSG00000101444.13	3862.551025	-0.418703629	0.1079471	0.000750113	AHCY
1611	ENSG00000100554.12	809.4259929	-0.424256769	0.10938973	0.000750846	ATP6V1D
1612	ENSG00000141295.14	178.6541969	-0.619232716	0.159715925	0.000754426	SCRN2
1613	ENSG00000166780.11	43.84488545	-1.188054351	0.306442085	0.00075445	BMERB1
1614	ENSG00000213928.9	623.8467417	0.529263019	0.136526068	0.000754866	IRF9
1615	ENSG00000118655.7	221.2032454	0.548193096	0.141424233	0.000755679	DCLRE1B
1616	ENSG00000100354.21	206.1461696	0.610852485	0.157675685	0.000761829	TNRC6B
1617	ENSG00000167792.13	2495.725063	-0.391858646	0.101169726	0.000763949	NDUFV1
1618	ENSG00000094755.17	8169.853443	-0.391267096	0.101027531	0.00076427	GABRP
1619	ENSG00000090615.15	561.6915325	0.572475775	0.147812289	0.00076427	GOLGA3
1620	ENSG00000126267.11	4424.13513	-0.487209304	0.125829326	0.000766596	COX6B1
1621	ENSG00000106052.13	3988.437349	-0.375615457	0.097028134	0.000768591	TAX1BP1
1622	ENSG00000126524.10	922.3675881	-0.410313343	0.106004701	0.000769197	SBDS
1623	ENSG00000101966.13	144.2243977	0.673853279	0.174088545	0.000769197	XIAP
1624	ENSG00000114790.13	384.4508808	0.507403018	0.131110729	0.000770853	ARHGEF26
1625	ENSG00000119596.18	539.3563333	0.527084608	0.136216224	0.000772164	YLPM1
1626	ENSG00000067066.17	1320.257938	0.383699301	0.099181031	0.000774205	SP100
1627	ENSG00000143079.15	538.7684013	0.478591007	0.123715398	0.00077434	CTTNBP2NL
1628	ENSG00000180488.15	135.190658	0.705493697	0.182449604	0.000778789	MIGA1
1629	ENSG00000172071.14	256.6556874	0.560138614	0.144854567	0.000778789	EIF2AK3
1630	ENSG00000153130.17	461.0999141	-0.497399305	0.128650431	0.000779911	SCOC
1631	ENSG00000142910.16	6884.177289	-0.420574217	0.108786002	0.000780125	TINAGL1
1632	ENSG00000184515.11	22.82672924	-1.536687391	0.397502311	0.000780323	BEX5
1633	ENSG00000144713.13	23435.69052	-0.47796786	0.123657726	0.000781315	RPL32
1634	ENSG00000166797.11	1299.292449	-0.408303861	0.105632798	0.000781315	CIAO2A
1635	ENSG00000086504.17	2389.461025	-0.453177702	0.117279366	0.000784561	MRPL28
1636	ENSG00000144357.17	397.1802575	0.515936765	0.13356703	0.000787953	UBR3
1637	ENSG00000072415.9	514.9506734	0.553016127	0.143166965	0.000787953	MPP5
1638	ENSG00000060762.19	554.5120839	-0.512379217	0.132692927	0.000791394	MPC1
1639	ENSG00000138326.21	33887.13839	-0.454376398	0.117672234	0.000791394	RPS24
1640	ENSG00000066739.12	164.0225505	0.61809937	0.16009208	0.000792447	ATG2B
1641	ENSG00000173141.5	594.844282	-0.496260399	0.128609617	0.000799264	MRPL57
1642	ENSG00000102221.14	307.78148	0.608159306	0.157619624	0.000799623	JADE3
1643	ENSG00000107485.18	72.35600738	0.89924234	0.233127581	0.000802386	GATA3
1644	ENSG00000111640.15	72871.32718	-0.393465188	0.102006469	0.000802386	GAPDH
1645	ENSG00000143319.17	959.5271042	0.388442784	0.100721606	0.000804062	ISG20L2
1646	ENSG00000213096.11	210.3124444	0.560721846	0.145436929	0.000807423	ZNF254
1647	ENSG00000141084.11	189.8487098	0.600378495	0.155745686	0.000808799	RANBP10
1648	ENSG00000163191.6	26862.57098	-0.427708505	0.111040374	0.000818086	S100A11
1649	ENSG00000133112.17	40481.59718	-0.469211302	0.121816958	0.000818086	TPT1
1650	ENSG00000175390.14	3634.535178	-0.424746144	0.110278389	0.000818232	EIF3F
1651	ENSG00000185122.11	2899.952698	-0.363835772	0.094471188	0.000818715	HSF1
1652	ENSG00000125356.7	1848.412344	-0.477413787	0.123967188	0.000818747	NDUFA1
1653	ENSG00000160113.5	212.5904738	-0.581505789	0.15101576	0.000819926	NR2F6
1654	ENSG00000136270.14	1898.957567	-0.407790889	0.10591767	0.000821291	TBRG4
1655	ENSG00000253250.3	328.9470023	-0.561993202	0.146006059	0.000824036	C8orf88
1656	ENSG00000109572.14	1046.456065	0.401013177	0.104202334	0.000825895	CLCN3
1657	ENSG00000138495.6	1170.837131	-0.450452348	0.117119391	0.000832722	COX17
1658	ENSG00000169248.13	13.44273852	1.942094537	0.504963925	0.000832722	CXCL11
1659	ENSG00000054148.18	703.3953512	-0.512420849	0.133236569	0.000832722	PHPT1
1660	ENSG00000149798.5	207.4603367	-0.599139903	0.155839581	0.000836828	CDC42EP2
1661	ENSG00000125149.12	327.8858248	0.51849385	0.134870558	0.000837049	C16orf70
1662	ENSG00000100387.9	787.0750067	-0.511641089	0.133129288	0.00084062	RBX1
1663	ENSG00000093144.19	585.3313706	-0.431248956	0.112227965	0.000841575	ECHDC1
1664	ENSG00000183751.15	1238.345175	-0.411310147	0.107037151	0.000841575	TBL3
1665	ENSG00000116209.12	1762.985509	-0.456055257	0.118690484	0.000841841	TMEM59
1666	ENSG00000131626.18	1066.121782	0.393981623	0.102544602	0.000842501	PPFIA1
1667	ENSG00000198093.11	259.6281103	0.542834085	0.141305179	0.00084364	ZNF649
1668	ENSG00000161021.13	355.2700063	0.496562128	0.129292536	0.000846449	MAML1
1669	ENSG00000110888.17	622.5360839	-0.465519536	0.121216462	0.000846669	CAPRIN2
1670	ENSG00000171346.16	344.1140837	-0.503448199	0.131128229	0.000849756	KRT15
1671	ENSG00000108091.11	1609.921925	0.45752417	0.119183585	0.000851115	CCDC6
1672	ENSG00000237765.8	237.0632249	-0.582779368	0.151857674	0.0008546	FAM200B
1673	ENSG00000163644.15	43.79169781	1.100918984	0.287128655	0.000866102	PPM1K
1674	ENSG00000185900.11	26.63635027	1.530913535	0.399313232	0.000866887	POMK
1675	ENSG00000104885.18	307.1732499	0.536304139	0.139947734	0.000872351	DOT1L
1676	ENSG00000079335.20	70.40125095	0.858075173	0.223997901	0.000875506	CDC14A
1677	ENSG00000168118.12	1114.512651	-0.437018036	0.114081606	0.000875506	RAB4A
1678	ENSG00000187555.16	2634.894481	0.38117661	0.099501252	0.000875506	USP7
1679	ENSG00000013275.8	5253.397092	-0.395196734	0.10316568	0.000875506	PSMC4
1680	ENSG00000095739.11	699.215831	0.425614095	0.111118058	0.000876452	BAMBI
1681	ENSG00000159459.12	99.58989465	0.759694039	0.198434988	0.000882574	UBR1
1682	ENSG00000133134.12	66.37994337	-0.910692856	0.237921593	0.000884655	BEX2
1683	ENSG00000179115.11	1397.981278	-0.420184679	0.109803121	0.000887698	FARSA
1684	ENSG00000249915.8	1212.250586	-0.403370021	0.105425952	0.00088885	PDCD6
1685	ENSG00000142534.7	36031.20161	-0.42262353	0.110456446	0.00088885	RPS11
1686	ENSG00000141504.12	160.1291817	-0.620103241	0.162089767	0.000889839	SAT2
1687	ENSG00000165283.16	3504.771072	-0.443409507	0.115946207	0.000894411	STOML2
1688	ENSG00000143933.19	7360.440615	-0.334374113	0.087467301	0.00089799	CALM2
1689	ENSG00000198774.5	134.7792851	0.684137656	0.178958123	0.00089799	RASSF9
1690	ENSG00000173517.10	273.7367375	0.603087821	0.157753629	0.00089799	PEAK1
1691	ENSG00000171858.18	12745.71938	-0.503373436	0.131773588	0.000907928	RPS21
1692	ENSG00000104368.18	315.0052683	0.500604177	0.131112054	0.000914212	PLAT
1693	ENSG00000156958.15	418.5368133	-0.549493654	0.143964551	0.000918394	GALK2
1694	ENSG00000137673.9	1867.894253	-0.374079393	0.098024268	0.000920369	MMP7
1695	ENSG00000105619.13	444.2002808	-0.470949724	0.123431553	0.000922509	TFPT
1696	ENSG00000143158.11	2604.64679	-0.381566926	0.100040818	0.000927057	MPC2
1697	ENSG00000120690.16	700.7770384	0.445948225	0.116929853	0.000927201	ELF1
1698	ENSG00000099795.7	1614.681939	-0.48130863	0.126202416	0.000927201	NDUFB7
1699	ENSG00000128524.5	1902.33472	-0.474316387	0.124426557	0.0009328	ATP6V1F
1700	ENSG00000137720.8	312.0597576	-0.57906829	0.151906501	0.0009328	C11orf1
1701	ENSG00000155189.12	580.5195073	0.473226234	0.124172152	0.000935861	AGPAT5
1702	ENSG00000197312.12	75.09792308	0.910121003	0.238824571	0.000936125	DDI2
1703	ENSG00000074755.15	229.566199	0.582372767	0.152890851	0.000942257	ZZEF1
1704	ENSG00000156011.17	239.606438	0.636481096	0.167170816	0.000948221	PSD3
1705	ENSG00000186184.19	1515.979621	-0.446001823	0.117150161	0.000948716	POLR1D
1706	ENSG00000218336.9	32.60609509	1.181614496	0.310536039	0.000954235	TENM3
1707	ENSG00000168522.13	1007.188823	-0.443110642	0.116447974	0.000954235	FNTA
1708	ENSG00000012048.23	521.2577832	0.47560607	0.124991638	0.000954235	BRCA1
1709	ENSG00000125753.14	3975.226882	-0.403865265	0.10613487	0.000954235	VASP
1710	ENSG00000115414.20	289.538172	0.582426493	0.153081717	0.000954709	FN1
1711	ENSG00000239264.9	1070.827805	0.453133299	0.119103129	0.000954709	TXNDC5
1712	ENSG00000142530.11	48.52252379	-1.072767384	0.281971583	0.000954709	FAM71E1
1713	ENSG00000148291.10	644.5600303	-0.453619539	0.11926133	0.000957808	SURF2
1714	ENSG00000149743.14	483.1725267	-0.490648933	0.129019647	0.000959342	TRPT1
1715	ENSG00000120509.10	1026.167212	-0.433468526	0.113983947	0.000959342	PDZD11
1716	ENSG00000145592.14	19904.47468	-0.479092535	0.126040741	0.000965769	RPL37
1717	ENSG00000237441.10	1557.309532	-0.429068805	0.112960891	0.000975815	RGL2
1718	ENSG00000129595.14	258.3762301	0.538099278	0.141685512	0.000977378	EPB41L4A
1719	ENSG00000163293.12	179.1865759	0.623629317	0.164222058	0.000978255	NIPAL1
1720	ENSG00000204540.11	32.19214059	-1.235328133	0.325455873	0.00098477	PSORS1C1
1721	ENSG00000175309.15	195.6499763	-0.577810377	0.152237357	0.000985103	PHYKPL
1722	ENSG00000006576.16	421.5894509	0.478866177	0.126192742	0.000986886	PHTF2
1723	ENSG00000198053.12	348.3903004	0.564361236	0.14871995	0.000986886	SIRPA
1724	ENSG00000172531.15	6257.071082	-0.371128529	0.09783701	0.000991262	PPP1CA
1725	ENSG00000177971.8	824.7916532	-0.444211958	0.11710061	0.000991262	IMP3
1726	ENSG00000174744.14	1198.861392	-0.412966415	0.108886492	0.000993495	BRMS1
1727	ENSG00000153786.13	719.7662775	0.470773445	0.124151033	0.000995503	ZDHHC7
1728	ENSG00000196976.7	399.8826851	-0.641487236	0.169175558	0.000995503	LAGE3
1729	ENSG00000166352.16	288.5013926	-0.555937134	0.146621139	0.000995673	IFTAP
1730	ENSG00000086065.14	887.3893927	-0.397721365	0.104921147	0.000999065	CHMP5
1731	ENSG00000141971.13	514.3001397	-0.465358213	0.122780125	0.001000475	MVB12A
1732	ENSG00000157077.14	421.5826779	0.448485968	0.118396061	0.001008633	ZFYVE9
1733	ENSG00000145494.12	1379.859244	-0.385136168	0.101684186	0.001009847	NDUFS6
1734	ENSG00000139180.11	163.5391668	-0.661385109	0.174639289	0.001010981	NDUFA9
1735	ENSG00000151576.10	193.3391646	0.584989271	0.154528121	0.001016514	QTRT2
1736	ENSG00000138279.16	2924.281967	-0.404020898	0.106734364	0.001017383	ANXA7
1737	ENSG00000169116.11	89.91240699	0.83328447	0.220176938	0.001019584	PARM1
1738	ENSG00000204519.11	94.03445387	0.732294706	0.193529755	0.001021976	ZNF551
1739	ENSG00000129083.13	1949.707501	-0.448557686	0.118578867	0.001025946	COPB1
1740	ENSG00000172869.14	665.9017754	0.430894926	0.113935997	0.001028972	DMXL1
1741	ENSG00000188807.13	95.33781501	0.73933954	0.195636552	0.001039825	TMEM201
1742	ENSG00000177685.17	125.5504004	-0.714942647	0.189222166	0.001042673	CRACR2B
1743	ENSG00000132471.12	1643.091636	-0.360458228	0.095408369	0.001043194	WBP2
1744	ENSG00000125458.7	452.3546585	-0.495732794	0.131250702	0.001047063	NT5C
1745	ENSG00000107833.10	977.29652	-0.46975292	0.124379556	0.001047395	NPM3
1746	ENSG00000130811.12	2917.401267	-0.350846885	0.092901742	0.001047772	EIF3G
1747	ENSG00000114993.17	1019.986243	-0.444459857	0.117695299	0.001047916	RTKN
1748	ENSG00000179820.16	4578.141125	0.414252593	0.109735573	0.001053017	MYADM
1749	ENSG00000197323.12	673.711577	0.553478424	0.146622776	0.001053096	TRIM33
1750	ENSG00000163702.20	217.803853	-0.549361806	0.145554261	0.001054908	IL17RC
1751	ENSG00000135446.17	3559.947837	-0.405833823	0.107538532	0.001056123	CDK4
1752	ENSG00000168071.22	138.390637	-0.702423885	0.186187074	0.001060473	CCDC88B
1753	ENSG00000130702.15	1970.649614	0.406550701	0.107774971	0.001061824	LAMA5
1754	ENSG00000163125.15	1076.595397	0.39130207	0.10377507	0.001067803	RPRD2
1755	ENSG00000167173.19	809.3430291	0.459108018	0.121772738	0.001069213	C15orf39
1756	ENSG00000135976.20	41.74871992	1.037942817	0.275443903	0.001076979	ANKRD36
1757	ENSG00000203724.11	128.9559077	-0.665421391	0.176698015	0.001084837	C1orf53
1758	ENSG00000085365.18	500.2147516	0.471900455	0.125311588	0.001084837	SCAMP1
1759	ENSG00000090238.12	169.7903836	-0.706392915	0.187587873	0.001084837	YPEL3
1760	ENSG00000108479.12	269.9326783	-0.617450041	0.163970101	0.001084837	GALK1
1761	ENSG00000121413.13	212.1692813	-0.544020912	0.144446318	0.001084837	ZSCAN18
1762	ENSG00000147383.11	1163.565485	-0.420830154	0.111756849	0.001084837	NSDHL
1763	ENSG00000187257.16	222.9170896	0.558521944	0.148340624	0.001084971	RSBN1L
1764	ENSG00000164967.10	229.3785081	-0.532523293	0.141427717	0.001084971	RPP25L
1765	ENSG00000108588.14	751.9703312	0.466085864	0.123786854	0.001084971	CCDC47
1766	ENSG00000120742.11	1756.474736	-0.420730868	0.111751805	0.001085497	SERP1
1767	ENSG00000008294.21	1177.350064	0.398713087	0.105921626	0.00108767	SPAG9
1768	ENSG00000033867.16	188.1752284	0.613648775	0.163062716	0.001091234	SLC4A7
1769	ENSG00000127884.5	1455.899041	-0.379081449	0.100756745	0.001094661	ECHS1
1770	ENSG00000173327.8	1302.527159	-0.412306097	0.109600345	0.001095342	MAP3K11
1771	ENSG00000229117.9	4296.399472	-0.406423343	0.108034727	0.001095342	RPL41
1772	ENSG00000140948.13	252.7263416	0.526535066	0.13999716	0.001098513	ZCCHC14
1773	ENSG00000149806.11	6664.395262	-0.427230178	0.113612538	0.001100649	FAU
1774	ENSG00000149809.16	620.5631411	-0.562041795	0.149476599	0.001101563	TM7SF2
1775	ENSG00000165502.7	2833.979978	-0.384254768	0.102201603	0.001102232	RPL36AL
1776	ENSG00000129003.19	815.3962071	0.418277229	0.111354066	0.001117084	VPS13C
1777	ENSG00000101109.12	267.6298072	0.604540151	0.160988397	0.001121385	STK4
1778	ENSG00000177119.16	544.4560029	0.508441026	0.135453415	0.001127735	ANO6
1779	ENSG00000183010.17	1906.820204	-0.360743692	0.0961209	0.001129815	PYCR1
1780	ENSG00000071282.12	380.1976297	-0.468110203	0.124735849	0.001130119	LMCD1
1781	ENSG00000120685.20	830.3060049	0.429004173	0.114330463	0.001131717	PROSER1
1782	ENSG00000104915.15	1116.437257	-0.408190644	0.108811828	0.00113548	STX10
1783	ENSG00000172500.13	2059.882813	-0.459751451	0.122566491	0.001136236	FIBP
1784	ENSG00000138639.18	188.7640159	0.622067435	0.165851699	0.001136922	ARHGAP24
1785	ENSG00000039650.12	857.759856	-0.421594505	0.112411266	0.001137556	PNKP
1786	ENSG00000115355.17	578.3818725	0.481900843	0.12852367	0.001141254	CCDC88A
1787	ENSG00000002549.12	1227.042597	0.420555923	0.11225683	0.001154971	LAP3
1788	ENSG00000213047.13	151.3796205	0.67106728	0.179285377	0.00116988	DENND1B
1789	ENSG00000054116.12	935.2134073	-0.432363578	0.115664124	0.001192322	TRAPPC3
1790	ENSG00000133065.11	152.1697155	0.66286495	0.177389722	0.001197944	SLC41A1
1791	ENSG00000106299.8	673.5520924	0.476045741	0.127414386	0.001199997	WASL
1792	ENSG00000224470.8	328.8817907	0.649515621	0.173890146	0.001203404	ATXN1L
1793	ENSG00000161249.21	1933.402697	-0.468245569	0.125357835	0.001203404	DMKN
1794	ENSG00000156110.14	1347.639841	-0.404255715	0.108240362	0.001204695	ADK
1795	ENSG00000197594.13	88.95011189	0.80543593	0.215694491	0.001207113	ENPP1
1796	ENSG00000198910.14	229.7812331	0.557870762	0.149409281	0.001207922	L1CAM
1797	ENSG00000124795.17	2819.416912	0.360987671	0.09669029	0.001209169	DEK
1798	ENSG00000099812.9	1137.601094	-0.532922118	0.142757852	0.001210386	MISP
1799	ENSG00000157617.17	62.22641003	0.891409163	0.238801547	0.001210696	C2CD2
1800	ENSG00000206560.11	612.110409	0.434896601	0.11651377	0.001211313	ANKRD28
1801	ENSG00000113249.13	64.19357715	0.855033592	0.229084308	0.001211505	HAVCR1
1802	ENSG00000235162.9	4269.169641	-0.454709532	0.121837711	0.001212301	C12orf75
1803	ENSG00000101846.8	167.6928659	0.653961662	0.17541803	0.001231376	STS
1804	ENSG00000081320.11	426.2890356	0.469441218	0.125980994	0.001238591	STK17B
1805	ENSG00000157020.18	1925.498639	-0.366746185	0.0984219	0.001238591	SEC13
1806	ENSG00000123643.13	93.90469081	0.725982085	0.194879691	0.001242737	SLC36A1
1807	ENSG00000172172.8	600.0987264	-0.426488844	0.114516213	0.001247068	MRPL13
1808	ENSG00000126457.21	7361.824061	-0.374582734	0.100636117	0.001256873	PRMT1
1809	ENSG00000073060.16	766.4433068	0.464935388	0.124949437	0.001261972	SCARB1
1810	ENSG00000137500.9	552.6020827	-0.492198812	0.132333922	0.001269383	CCDC90B
1811	ENSG00000103657.14	277.4342718	0.543579968	0.146157176	0.001269804	HERC1
1812	ENSG00000100445.17	467.9759829	-0.459421209	0.12353631	0.00127026	SDR39U1
1813	ENSG00000204356.14	4057.539156	-0.377622996	0.101557396	0.001272555	NELFE
1814	ENSG00000107554.17	288.0118778	0.512779061	0.137915937	0.001273192	DNMBP
1815	ENSG00000173915.16	1007.940626	-0.548308074	0.147507741	0.001277068	ATP5MD
1816	ENSG00000160216.21	330.9381359	0.507030961	0.136411167	0.001277458	AGPAT3
1817	ENSG00000112312.10	2662.365593	-0.355698546	0.095713049	0.001279941	GMNN
1818	ENSG00000183828.15	382.0706372	-0.509343263	0.137092106	0.00128413	NUDT14
1819	ENSG00000137038.8	538.2952427	-0.500799582	0.134864981	0.001292211	DMAC1
1820	ENSG00000182150.18	149.479131	0.681213344	0.183444454	0.001292211	ERCC6L2
1821	ENSG00000169180.12	1845.470162	0.384325092	0.103500712	0.001292211	XPO6
1822	ENSG00000240972.2	5613.928011	-0.426445275	0.114845951	0.001292211	MIF
1823	ENSG00000116833.14	122.4692914	0.714810575	0.192521323	0.001292343	NR5A2
1824	ENSG00000164032.12	4540.011294	-0.370903969	0.099896221	0.001292343	H2AZ1
1825	ENSG00000084676.15	199.5576633	0.611596468	0.164826697	0.001303299	NCOA1
1826	ENSG00000107566.14	328.2504049	0.505063026	0.136118093	0.001303299	ERLIN1
1827	ENSG00000124459.12	155.4935357	0.610117115	0.164479644	0.001308253	ZNF45
1828	ENSG00000196188.11	934.7938015	0.524568042	0.141475019	0.001315452	CTSE
1829	ENSG00000047365.12	427.3962757	0.485534893	0.130973981	0.001318578	ARAP2
1830	ENSG00000110492.15	1679.669613	-0.487579706	0.131602184	0.001329128	MDK
1831	ENSG00000164405.11	3674.997566	-0.491589406	0.132720534	0.001333693	UQCRQ
1832	ENSG00000125107.18	4984.025902	0.361347219	0.097567143	0.001334906	CNOT1
1833	ENSG00000276023.5	1471.125813	-0.407397574	0.110075937	0.001347476	DUSP14
1834	ENSG00000106415.13	45.10865918	1.015814151	0.274535669	0.001351751	GLCCI1
1835	ENSG00000213619.10	1163.348048	-0.411112186	0.111134623	0.001355762	NDUFS3
1836	ENSG00000173171.14	369.88408	-0.51532331	0.139330447	0.001358538	MTX1
1837	ENSG00000179222.18	2595.946697	-0.447131233	0.120993813	0.001374371	MAGED1
1838	ENSG00000168502.17	935.0455429	0.398707851	0.107905005	0.001376324	MTCL1
1839	ENSG00000068489.13	481.6618132	0.475031966	0.12857366	0.001377528	PRR11
1840	ENSG00000135929.9	196.1174248	-0.619561304	0.167740622	0.001382542	CYP27A1
1841	ENSG00000065154.12	500.2770159	-0.455471842	0.123363663	0.001388798	OAT
1842	ENSG00000118707.11	280.9438763	0.511122457	0.138440184	0.001388798	TGIF2
1843	ENSG00000147133.16	394.4261705	0.491928046	0.133241417	0.001388798	TAF1
1844	ENSG00000113068.10	1138.516991	-0.461922785	0.125150467	0.001393121	PFDN1
1845	ENSG00000160299.17	192.2196137	0.549706877	0.148931644	0.001393121	PCNT
1846	ENSG00000143977.14	2269.052151	-0.438602876	0.118925588	0.001408299	SNRPG
1847	ENSG00000054793.14	832.7815604	0.519029139	0.14075253	0.001410387	ATP9A
1848	ENSG00000137656.12	318.2741721	0.538588252	0.146082208	0.0014132	BUD13
1849	ENSG00000087111.21	646.5916133	0.46288314	0.125587356	0.001418765	PIGS
1850	ENSG00000136710.10	261.5775477	-0.515594908	0.139907623	0.001420751	CCDC115
1851	ENSG00000131187.10	205.4145974	-0.590636791	0.160297888	0.001423514	F12
1852	ENSG00000178996.14	241.8368682	0.546887243	0.148433829	0.001424063	SNX18
1853	ENSG00000130338.13	135.9689783	0.66424296	0.180294335	0.001424244	TULP4
1854	ENSG00000131620.17	226.1015833	0.526101487	0.142962472	0.001447224	ANO1
1855	ENSG00000154813.10	151.7040734	-0.604586231	0.164302353	0.001448031	DPH3
1856	ENSG00000164062.13	2842.11087	-0.421508438	0.114662472	0.001468031	APEH
1857	ENSG00000118596.12	101.5481193	0.925427765	0.251777668	0.001470146	SLC16A7
1858	ENSG00000156876.10	177.220484	0.577850928	0.157232687	0.001471115	SASS6
1859	ENSG00000155111.15	205.8892859	0.600728195	0.16345306	0.001471115	CDK19
1860	ENSG00000007545.16	103.4034242	0.756668274	0.205915205	0.001473049	CRAMP1
1861	ENSG00000106541.12	1388.155052	-0.453513164	0.123438153	0.001475742	AGR2
1862	ENSG00000226742.4	95.13934149	-0.817542561	0.222526042	0.001475742	HSBP1L1
1863	ENSG00000196655.12	427.7094119	-0.463698797	0.126260673	0.001482867	TRAPPC4
1864	ENSG00000171729.14	520.3424116	0.469080383	0.127760395	0.001487813	TMEM51
1865	ENSG00000175806.15	232.0797526	-0.53463171	0.145624709	0.00148856	MSRA
1866	ENSG00000162512.16	127.7455289	0.651218081	0.177463194	0.001494977	SDC3
1867	ENSG00000123908.12	1034.1187	0.367956238	0.100268076	0.001494977	AGO2
1868	ENSG00000167772.12	21.48379648	-1.531678512	0.417374233	0.001494977	ANGPTL4
1869	ENSG00000130758.8	180.809086	-0.586757835	0.159892057	0.001494977	MAP3K10
1870	ENSG00000105568.18	4332.283429	-0.359968188	0.098096955	0.001494977	PPP2R1A
1871	ENSG00000108557.19	286.2366725	0.524846455	0.143063686	0.001499407	RAI1
1872	ENSG00000067182.8	1209.960814	0.407910846	0.111213335	0.001503289	TNFRSF1A
1873	ENSG00000127124.16	76.59649907	0.820988741	0.223867899	0.001505616	HIVEP3
1874	ENSG00000006740.17	203.7661882	0.545814043	0.148846602	0.001506781	ARHGAP44
1875	ENSG00000162704.16	1697.318674	-0.361615929	0.098634299	0.001510267	ARPC5
1876	ENSG00000214413.9	188.5189628	-0.570986375	0.155756966	0.001511521	BBIP1
1877	ENSG00000185344.15	335.3799537	0.479060875	0.130695054	0.001513045	ATP6V0A2
1878	ENSG00000257743.8	383.7825108	0.610188823	0.166548368	0.001522629	MGAM2
1879	ENSG00000100003.18	397.5424867	-0.473387449	0.129231952	0.001525686	SEC14L2
1880	ENSG00000275066.5	647.6968645	0.438637082	0.119754542	0.001526409	SYNRG
1881	ENSG00000099330.9	144.2767377	-0.703760321	0.192143028	0.001526409	OCEL1
1882	ENSG00000180185.11	350.5104007	-0.457502362	0.124915367	0.001526738	FAHD1
1883	ENSG00000122877.16	73.44696191	0.875108565	0.23899945	0.001531586	EGR2
1884	ENSG00000170142.12	1358.729534	-0.430673653	0.117678735	0.001541625	UBE2E1
1885	ENSG00000254986.7	849.782378	-0.384669112	0.105116798	0.001542588	DPP3
1886	ENSG00000143947.14	18700.08277	-0.38106305	0.104138472	0.001543269	RPS27A
1887	ENSG00000144130.11	35.93907837	-1.117542645	0.305521596	0.001550758	NT5DC4
1888	ENSG00000102024.18	3578.813785	-0.477776362	0.13067711	0.001559999	PLS3
1889	ENSG00000154274.15	311.00839	0.475377292	0.130042448	0.001562027	C4orf19
1890	ENSG00000106261.17	114.8729716	0.668474734	0.182863862	0.001562027	ZKSCAN1
1891	ENSG00000189077.11	378.9633401	-0.507952993	0.139010999	0.001570391	TMEM120A
1892	ENSG00000134202.11	1403.276543	-0.374365031	0.102486466	0.001577069	GSTM3
1893	ENSG00000166165.13	837.3397413	-0.397327744	0.108800371	0.001581939	CKB
1894	ENSG00000102226.10	926.4833902	-0.437937865	0.1199748	0.001591284	USP11
1895	ENSG00000176209.12	400.4788118	-0.571524841	0.156624331	0.001598089	SMIM19
1896	ENSG00000101752.11	293.1239387	0.656106689	0.179828114	0.001600331	MIB1
1897	ENSG00000068305.17	372.0843988	0.463888515	0.127156268	0.001601634	MEF2A
1898	ENSG00000117543.21	545.3375117	-0.457651413	0.125471131	0.001605236	DPH5
1899	ENSG00000150551.11	346.8362287	-0.475621595	0.130435146	0.001610058	LYPD1
1900	ENSG00000149196.16	642.6033629	-0.474324226	0.130074818	0.001610058	HIKESHI
1901	ENSG00000074800.16	23692.94081	-0.423490627	0.116163467	0.001614089	ENO1
1902	ENSG00000186577.14	1783.7562	-0.466381524	0.127955121	0.001618017	SMIM29
1903	ENSG00000158055.16	37.8661485	1.06462793	0.292132125	0.001620607	GRHL3
1904	ENSG00000142507.10	2259.379222	-0.371276953	0.101892401	0.001623053	PSMB6
1905	ENSG00000117133.11	1009.137102	-0.391090136	0.107369783	0.001629904	RPF1
1906	ENSG00000181220.17	110.6739066	0.657435821	0.180489309	0.001629904	ZNF746
1907	ENSG00000162813.18	690.2944723	-0.43745777	0.120172688	0.001643142	BPNT1
1908	ENSG00000102144.15	10637.48749	-0.446351375	0.122638775	0.001646631	PGK1
1909	ENSG00000114302.16	413.4582861	0.553458257	0.152207074	0.001667261	PRKAR2A
1910	ENSG00000112715.24	890.4226046	0.365496047	0.100588034	0.001683444	VEGFA
1911	ENSG00000136875.13	651.7097957	0.405008297	0.111475054	0.001685302	PRPF4
1912	ENSG00000188157.15	3086.209581	0.39174926	0.107851285	0.001689855	AGRN
1913	ENSG00000118162.14	192.2431722	-0.565254031	0.155622686	0.001689855	KPTN
1914	ENSG00000162430.17	434.2952087	0.492001744	0.135471923	0.001691899	SELENON
1915	ENSG00000244274.8	2657.748847	-0.417751883	0.115049902	0.00169569	DBNDD2
1916	ENSG00000154518.9	3883.884057	-0.410196802	0.113001188	0.001701565	ATP5MC3
1917	ENSG00000173272.16	937.2331292	-0.45305428	0.124821539	0.001703146	MZT2A
1918	ENSG00000169220.18	248.5095534	-0.508488621	0.140098301	0.001703146	RGS14
1919	ENSG00000241127.8	615.604194	-0.441262287	0.121662095	0.001719241	YAE1
1920	ENSG00000182022.18	204.131458	0.526995674	0.145309469	0.00171962	CHST15
1921	ENSG00000151176.8	225.128645	0.584946532	0.161292321	0.00171962	PLBD2
1922	ENSG00000084093.19	215.2369085	0.524301023	0.14458381	0.001721029	REST
1923	ENSG00000162601.11	180.9725421	0.614807015	0.169579548	0.001725461	MYSM1
1924	ENSG00000107020.10	317.6100749	-0.532877401	0.14700417	0.00172834	PLGRKT
1925	ENSG00000081913.14	412.7295156	0.427763061	0.118023407	0.001730933	PHLPP1
1926	ENSG00000197530.12	192.4867717	-0.589408038	0.162675002	0.001737864	MIB2
1927	ENSG00000179862.7	79.7567145	-0.853392228	0.235694396	0.00175361	CITED4
1928	ENSG00000133059.17	67.39854092	0.878152252	0.242631369	0.001762697	DSTYK
1929	ENSG00000162695.12	183.3989309	0.634732454	0.175425569	0.001768891	SLC30A7
1930	ENSG00000102981.9	336.0780539	-0.495117085	0.136879959	0.001775372	PARD6A
1931	ENSG00000124702.18	2868.571637	-0.350984565	0.0970467	0.001777926	KLHDC3
1932	ENSG00000198039.11	63.06736604	0.834407575	0.230789786	0.001785342	ZNF273
1933	ENSG00000197728.11	5918.400006	-0.431257008	0.119313061	0.001790936	RPS26
1934	ENSG00000254999.4	1640.466948	-0.39192509	0.108451942	0.001794573	BRK1
1935	ENSG00000232119.8	1097.546609	-0.441455785	0.122161516	0.001794573	MCTS1
1936	ENSG00000170340.11	392.7154759	0.466029933	0.128985319	0.001798217	B3GNT2
1937	ENSG00000123684.13	305.0732834	0.600679113	0.16632574	0.001808305	LPGAT1
1938	ENSG00000161036.13	361.9929359	-0.519552822	0.143895703	0.001812287	LRWD1
1939	ENSG00000092199.17	8490.977374	-0.345605866	0.095722143	0.001812287	HNRNPC
1940	ENSG00000100580.8	41.44657122	1.144481066	0.316987708	0.001812287	TMED8
1941	ENSG00000108961.14	142.5386622	-0.603216586	0.16708121	0.001812546	RANGRF
1942	ENSG00000110497.14	260.087865	0.547967361	0.151811734	0.001817212	AMBRA1
1943	ENSG00000162366.8	466.9801344	-0.526845949	0.145989182	0.00182122	PDZK1IP1
1944	ENSG00000152413.15	330.3503581	0.528583844	0.146475653	0.00182122	HOMER1
1945	ENSG00000176386.9	31.91526656	-1.175801855	0.325865441	0.001823352	CDC26
1946	ENSG00000139637.14	593.6339152	-0.42661752	0.118281822	0.00183266	MYG1
1947	ENSG00000136542.9	461.6458093	0.470501494	0.130656101	0.001872504	GALNT5
1948	ENSG00000128607.14	194.7159578	0.532862943	0.148030393	0.001881516	KLHDC10
1949	ENSG00000120333.4	319.6194432	-0.478994078	0.133072685	0.001881954	MRPS14
1950	ENSG00000141252.20	190.0944131	0.543176435	0.150923441	0.001884408	VPS53
1951	ENSG00000169446.5	229.6618493	0.578540511	0.160789743	0.001889981	MMGT1
1952	ENSG00000204842.18	791.4608986	0.417757656	0.116129011	0.001894539	ATXN2
1953	ENSG00000168765.17	138.1980448	-0.623060217	0.173240771	0.001899834	GSTM4
1954	ENSG00000163719.20	729.7217822	-0.380445384	0.105813802	0.001906725	MTMR14
1955	ENSG00000168894.10	1065.996588	-0.473394128	0.131733245	0.001918576	RNF181
1956	ENSG00000153914.16	760.9200763	0.387633595	0.107869464	0.001918576	SREK1
1957	ENSG00000064961.19	1150.486929	-0.391150907	0.108875711	0.00192428	HMG20B
1958	ENSG00000139517.9	201.5523755	0.558696781	0.155548821	0.001929652	LNX2
1959	ENSG00000197157.11	2718.744066	-0.474559408	0.132185415	0.001941092	SND1
1960	ENSG00000132170.22	1557.209092	-0.352159134	0.09810512	0.001943782	PPARG
1961	ENSG00000159199.14	1758.289376	-0.470828268	0.13124525	0.001959381	ATP5MC1
1962	ENSG00000150779.12	792.3250325	-0.493336892	0.137531546	0.001960635	TIMM8B
1963	ENSG00000177728.17	403.7043636	0.460202088	0.128298636	0.001960635	TMEM94
1964	ENSG00000163877.11	167.7298546	0.678654201	0.189327801	0.001977289	SNIP1
1965	ENSG00000181222.18	1228.841644	0.530228443	0.147923094	0.001977289	POLR2A
1966	ENSG00000076351.13	63.56904205	0.836984329	0.233518926	0.001978271	SLC46A1
1967	ENSG00000153201.16	970.9106876	0.412564037	0.115142471	0.001985998	RANBP2
1968	ENSG00000144228.9	557.9519446	0.455623392	0.127197308	0.001991042	SPOPL
1969	ENSG00000073614.13	342.9624367	0.524671811	0.146473974	0.001991042	KDM5A
1970	ENSG00000149948.14	281.099898	-0.518487979	0.144746746	0.001991042	HMGA2
1971	ENSG00000068120.15	1867.980503	-0.356758811	0.099622731	0.001997019	COASY
1972	ENSG00000100564.9	205.3612211	-0.617667694	0.172527281	0.00200251	PIGH
1973	ENSG00000178904.19	137.8820174	0.606431647	0.169387957	0.00200251	DPY19L3
1974	ENSG00000114383.10	267.9825638	-0.529678793	0.147957385	0.002002833	TUSC2
1975	ENSG00000140022.13	102.0479421	0.671356612	0.187563529	0.00200631	STON2
1976	ENSG00000184281.15	397.2227185	-0.455168853	0.127199676	0.002012791	TSSC4
1977	ENSG00000101335.10	157.8411876	-0.594529111	0.166170674	0.002016075	MYL9
1978	ENSG00000103876.13	513.7057752	-0.437401939	0.122262733	0.002016789	FAH
1979	ENSG00000133026.13	637.9026014	0.460283114	0.1286618	0.002016789	MYH10
1980	ENSG00000163347.6	2347.208573	0.43558182	0.121768808	0.002017853	CLDN1
1981	ENSG00000105825.14	4012.844618	-0.375227035	0.104898075	0.002017853	TFPI2
1982	ENSG00000158711.14	463.8653991	0.471308282	0.131769716	0.002019196	ELK4
1983	ENSG00000148400.12	63.22461181	0.858562952	0.240111693	0.002026495	NOTCH1
1984	ENSG00000009335.18	1978.416684	0.389416767	0.108937323	0.002033192	UBE3C
1985	ENSG00000183291.17	2349.604696	-0.380220993	0.106382221	0.002036706	SELENOF
1986	ENSG00000135390.21	3740.855437	-0.381014052	0.106614387	0.002038361	ATP5MC2
1987	ENSG00000177600.9	19308.25599	-0.45239992	0.126612056	0.002042319	RPLP2
1988	ENSG00000127081.14	65.2075094	0.82420484	0.230879735	0.002066974	ZNF484
1989	ENSG00000104946.13	874.2382747	-0.390284762	0.109333083	0.002067189	TBC1D17
1990	ENSG00000149541.10	253.6696871	-0.52476411	0.147099263	0.002084134	B3GAT3
1991	ENSG00000185420.19	347.3270903	-0.493164865	0.138320356	0.00209825	SMYD3
1992	ENSG00000114388.14	389.4777629	-0.477016392	0.133788561	0.00209825	NPRL2
1993	ENSG00000136631.15	415.1127815	-0.439609835	0.123308674	0.002098846	VPS45
1994	ENSG00000005302.19	753.3111838	-0.379758106	0.106522698	0.002098846	MSL3
1995	ENSG00000169155.10	58.4978318	0.854575113	0.239756826	0.002103423	ZBTB43
1996	ENSG00000196465.10	1000.646103	-0.490389436	0.137618385	0.00210992	MYL6B
1997	ENSG00000117614.10	664.2116328	-0.38020344	0.106756062	0.002124818	SYF2
1998	ENSG00000152795.17	2904.748234	0.336708266	0.094554503	0.002127203	HNRNPDL
1999	ENSG00000171617.14	401.1231884	0.449348202	0.126203708	0.002128458	ENC1
[truncated: 9,505 more rows]
