# Supplementary material for: Ribosome-Profiling Reveals Restricted Post Transcriptional Expression of Antiviral Cytokines and Transcription Factors during SARS-CoV-2 Infection
Source: Int J Mol Sci. 2021 Mar 25;22(7):3392. doi: 10.3390/ijms22073392 (PMC8036502; doi:10.3390/ijms22073392)
Supplement: Supplementary file 1 [file ijms-22-03392-s001.zip › Table S2.csv]

	Geneid	baseMean	log2FoldChange	lfcSE	padj	Gene.name
1	ENSG00000111335.13	233.9858025	2.476587852	0.197533035	2.18E-32	OAS2
2	ENSG00000185745.10	337.4172726	2.160236185	0.185835398	7.26E-28	IFIT1
3	ENSG00000137959.16	96.04812441	2.092647413	0.231131977	2.16E-16	IFI44L
4	ENSG00000119917.14	146.3992097	1.814511718	0.203996334	6.86E-16	IFIT3
5	ENSG00000128422.17	1174.363287	-1.296810817	0.148756707	2.66E-15	KRT17
6	ENSG00000126709.15	452.1857437	1.169756252	0.137119356	1.13E-14	IFI6
7	ENSG00000187608.10	404.270156	1.41749283	0.172353763	1.31E-13	ISG15
8	ENSG00000137965.11	374.1218017	1.380786486	0.170524482	3.29E-13	IFI44
9	ENSG00000115267.8	246.2246188	1.326157618	0.168123532	1.60E-12	IFIH1
10	ENSG00000089127.14	267.1997234	1.396973711	0.178386541	2.27E-12	OAS1
11	ENSG00000119922.10	144.2464976	1.496812102	0.194433885	5.88E-12	IFIT2
12	ENSG00000111331.13	444.9251668	1.272738532	0.165908942	6.65E-12	OAS3
13	ENSG00000157601.14	296.0442634	1.669359255	0.219260087	9.61E-12	MX1
14	ENSG00000121858.11	211.162718	1.319526873	0.174765578	1.45E-11	TNFSF10
15	ENSG00000100342.21	914.9977088	0.907926497	0.124904034	1.13E-10	APOL1
16	ENSG00000152778.9	95.22268451	1.399053843	0.215110056	2.29E-08	IFIT5
17	ENSG00000131016.17	535.3307894	-0.900316606	0.140607954	4.20E-08	AKAP12
18	ENSG00000107201.10	127.0933387	1.174082073	0.198112197	8.07E-07	DDX58
19	ENSG00000140416.23	1998.962612	-0.684584156	0.116840386	1.15E-06	TPM1
20	ENSG00000115295.20	271.1740165	-0.878694913	0.15985013	9.06E-06	CLIP4
21	ENSG00000135114.12	174.02487	1.01335574	0.186285184	1.19E-05	OASL
22	ENSG00000100284.21	105.9228371	-1.281525085	0.241185222	2.29E-05	TOM1
23	ENSG00000115415.20	1110.155347	0.68309011	0.130193345	3.16E-05	STAT1
24	ENSG00000138496.16	265.3723884	0.816079754	0.156414944	3.54E-05	PARP9
25	ENSG00000124762.14	85.83629274	-1.138372366	0.226267881	9.15E-05	CDKN1A
26	ENSG00000092621.13	1003.382351	-0.830790591	0.166788549	0.000113997	PHGDH
27	ENSG00000187514.16	615.1702875	0.933729869	0.188572117	0.000127815	PTMA
28	ENSG00000137628.17	146.6196671	0.926573355	0.188398321	0.000146267	DDX60
29	ENSG00000163840.10	259.0808272	0.79974193	0.165883178	0.000230775	DTX3L
30	ENSG00000122643.22	110.6877154	1.034863362	0.220965662	0.000440985	NT5C3A
31	ENSG00000026025.16	1831.004481	-0.75766828	0.1620657	0.000444385	VIM
32	ENSG00000166741.8	254.0543319	-0.769280143	0.165015431	0.000459061	NNMT
33	ENSG00000175063.17	758.498266	0.600588204	0.129953022	0.000541009	UBE2C
34	ENSG00000148180.20	483.7404413	-0.823344628	0.179078763	0.000589098	GSN
35	ENSG00000125968.9	1171.270399	0.634448905	0.138549155	0.000625089	ID1
36	ENSG00000273983.1	1935.730756	0.561476035	0.123059337	0.000657795	H3C8
37	ENSG00000135480.16	5190.57798	-0.701577205	0.154361147	0.00069592	KRT7
38	ENSG00000109452.12	272.2091041	-0.750473362	0.165478302	0.000707536	INPP4B
39	ENSG00000168394.11	140.6601044	0.853012198	0.188284593	0.000707536	TAP1
40	ENSG00000204388.7	285.505865	-0.933039473	0.206907455	0.000761741	HSPA1B
41	ENSG00000221963.6	94.63940872	0.978751153	0.217628781	0.000786762	APOL6
42	ENSG00000205413.8	759.5829998	0.616285277	0.141373672	0.00145663	SAMD9
43	ENSG00000178209.15	502.0419895	-0.708253365	0.166462863	0.002230082	PLEC
44	ENSG00000131153.9	139.4471887	0.828122027	0.194421227	0.002230082	GINS2
45	ENSG00000240065.8	166.8812829	0.774517039	0.183294084	0.002483237	PSMB9
46	ENSG00000181381.13	133.9514996	0.853935013	0.202867122	0.002539188	DDX60L
47	ENSG00000189403.15	326.9870018	0.852082256	0.202589617	0.002539188	HMGB1
48	ENSG00000130589.16	135.421254	1.039497885	0.246835544	0.002539188	HELZ2
49	ENSG00000058804.12	294.6103459	0.812920809	0.193676977	0.002584268	NDC1
50	ENSG00000255112.3	298.8639849	-0.65631017	0.157297751	0.002825919	CHMP1B
51	ENSG00000181617.6	1197.726487	0.645650236	0.155733923	0.003052143	FDCSP
52	ENSG00000019186.10	1412.424888	-0.659170859	0.158955549	0.003052143	CYP24A1
53	ENSG00000117724.13	457.0910831	0.628624017	0.152475101	0.003310773	CENPF
54	ENSG00000196188.11	238.5552305	0.732335783	0.178362318	0.003496586	CTSE
55	ENSG00000115419.13	564.3448236	-0.552602874	0.134981042	0.003550518	GLS
56	ENSG00000122884.12	196.6903208	0.79588563	0.194396265	0.003550518	P4HA1
57	ENSG00000173801.17	2480.904709	-0.670771866	0.165083506	0.003980588	JUP
58	ENSG00000286522.2	3047.917051	0.484417007	0.119736161	0.00421647	H3C2
59	ENSG00000132313.15	122.2481045	0.827272866	0.205911304	0.004671275	MRPL35
60	ENSG00000131711.15	152.2503595	-0.727005609	0.181660248	0.004826904	MAP1B
61	ENSG00000196924.18	4029.674709	-0.75150722	0.187707254	0.004826904	FLNA
62	ENSG00000161013.17	456.3879285	-0.635607491	0.159608608	0.005160952	MGAT4B
63	ENSG00000100345.22	5627.036779	-0.531643246	0.134090721	0.005466111	MYH9
64	ENSG00000189334.9	473.6047603	-0.579008184	0.14683456	0.005797136	S100A14
65	ENSG00000076944.16	217.1908062	-0.677149134	0.171653289	0.005797136	STXBP2
66	ENSG00000203697.12	120.6131567	-0.79696803	0.202502836	0.005884335	CAPN8
67	ENSG00000110841.14	329.3019225	-0.607592365	0.154508829	0.005884335	PPFIBP1
68	ENSG00000124201.15	354.7941813	0.694766901	0.17739074	0.006191613	ZNFX1
69	ENSG00000213928.9	96.09264429	0.917210084	0.234955697	0.006434834	IRF9
70	ENSG00000055332.18	336.1774952	0.599546399	0.155212287	0.007251441	EIF2AK2
71	ENSG00000138035.15	170.2652585	0.661297897	0.171275671	0.007251441	PNPT1
72	ENSG00000276368.2	206.6333001	0.644483821	0.166870968	0.007251441	H2AC14
73	ENSG00000130402.12	3895.561209	-0.615533872	0.159403569	0.007251441	ACTN4
74	ENSG00000104537.17	83.86040741	-0.86871331	0.225917624	0.007628886	ANXA13
75	ENSG00000164104.12	575.6485742	0.509491717	0.132622562	0.007638412	HMGB2
76	ENSG00000172197.11	100.735872	0.812288045	0.212521647	0.008160644	MBOAT1
77	ENSG00000152253.9	559.4329289	0.54397129	0.143637572	0.009279172	SPC25
78	ENSG00000177707.11	416.361051	0.703833367	0.186375196	0.009561752	NECTIN3
79	ENSG00000122861.16	1078.724694	-0.533780172	0.141532696	0.009632173	PLAU
80	ENSG00000114796.16	97.62170481	-0.845354629	0.226534455	0.011146027	KLHL24
81	ENSG00000197409.8	587.7990566	0.508500594	0.137006251	0.01177851	H3C4
82	ENSG00000166025.18	115.5014157	-0.803786773	0.21648589	0.01177851	AMOTL1
83	ENSG00000131981.16	1726.474031	-0.446419633	0.120666733	0.012196289	LGALS3
84	ENSG00000143753.13	306.5575218	0.677903171	0.183774639	0.012528291	DEGS1
85	ENSG00000198752.11	312.8633854	-0.5813381	0.157683999	0.012528291	CDC42BPB
86	ENSG00000136068.15	183.3207375	-0.697600669	0.189645781	0.012791953	FLNB
87	ENSG00000287080.2	1641.359803	0.460408392	0.125851373	0.013522965	H3C3
88	ENSG00000173821.19	455.2468783	0.611500904	0.167025027	0.013522965	RNF213
89	ENSG00000072110.14	1328.851477	-0.540234128	0.150177415	0.016936324	ACTN1
90	ENSG00000144713.13	299.2902975	0.585260843	0.163035159	0.017238993	RPL32
91	ENSG00000124225.16	378.4709102	-0.526261681	0.147070359	0.017816358	PMEPA1
92	ENSG00000161011.20	3071.006117	-0.454847576	0.127464868	0.018300882	SQSTM1
93	ENSG00000008282.8	454.170489	0.632388487	0.178311721	0.019676249	SYPL1
94	ENSG00000182718.17	5070.440033	-0.701521774	0.19832113	0.020160236	ANXA2
95	ENSG00000197892.13	447.4189977	-0.618036671	0.175792672	0.021642471	KIF13B
96	ENSG00000172809.13	1314.503109	0.569096874	0.162020604	0.021677953	RPL38
97	ENSG00000102316.17	265.9480566	-0.601625711	0.171569297	0.021935141	MAGED2
98	ENSG00000160932.11	648.4552716	0.458587702	0.130940465	0.022068389	LY6E
99	ENSG00000090861.17	1613.796154	-0.60197374	0.17213162	0.02226658	AARS1
100	ENSG00000044115.21	2636.648375	-0.675069976	0.194888444	0.024471639	CTNNA1
101	ENSG00000021300.14	182.7823	-0.590176146	0.170356977	0.024471639	PLEKHB1
102	ENSG00000136167.15	271.3608505	-0.65966235	0.190348298	0.024471639	LCP1
103	ENSG00000170385.10	87.39231922	0.760659365	0.220989377	0.026275362	SLC30A1
104	ENSG00000150990.8	133.1394424	-0.704166174	0.204738172	0.02628496	DHX37
105	ENSG00000013588.9	1945.549344	0.481064945	0.141044347	0.02892627	GPRC5A
106	ENSG00000111275.13	173.5476953	-0.611725853	0.180301721	0.030597907	ALDH2
107	ENSG00000175315.3	197.0998585	-0.56735013	0.167797056	0.031330707	CST6
108	ENSG00000117899.11	230.6923646	0.578618096	0.171023018	0.031330707	MESD
109	ENSG00000175793.12	373.1233072	-0.511290855	0.152320637	0.032157973	SFN
110	ENSG00000143815.15	704.8001684	0.482232631	0.143495804	0.032157973	LBR
111	ENSG00000138801.9	241.3215872	-0.566076566	0.168189502	0.032157973	PAPSS1
112	ENSG00000112972.15	2832.842218	-0.455896975	0.135773575	0.032157973	HMGCS1
113	ENSG00000170421.12	4297.308967	-0.449407603	0.133679348	0.032157973	KRT8
114	ENSG00000140526.18	441.393799	-0.515541657	0.153117916	0.032157973	ABHD2
115	ENSG00000102226.10	320.5174436	-0.495861569	0.14734435	0.032157973	USP11
116	ENSG00000198056.15	97.9313144	0.731506812	0.218424417	0.032775256	PRIM1
117	ENSG00000087266.17	123.4904606	0.841231208	0.25168141	0.03299235	SH3BP2
118	ENSG00000152795.17	658.6548013	0.436703098	0.130636508	0.03299235	HNRNPDL
119	ENSG00000069535.14	480.5025703	-0.50030118	0.150282012	0.034162887	MAOB
120	ENSG00000102024.18	1529.71897	-0.476022361	0.143032252	0.034162887	PLS3
121	ENSG00000124207.17	1923.158982	0.41945297	0.1261994	0.034412843	CSE1L
122	ENSG00000144366.16	146.7014995	-0.621068365	0.187164758	0.034778212	GULP1
123	ENSG00000134057.15	938.1977562	0.416305433	0.125536634	0.034778212	CCNB1
124	ENSG00000133816.16	289.4791612	-0.5070411	0.153033085	0.0348611	MICAL2
125	ENSG00000054654.19	146.2971109	-0.656892926	0.198572012	0.035229975	SYNE2
126	ENSG00000117139.18	234.2454801	-0.625099331	0.189259975	0.035607935	KDM5B
127	ENSG00000131469.15	1165.799329	0.394704426	0.11983293	0.03620255	RPL27
128	ENSG00000189060.5	84.98339262	-0.771256115	0.234086758	0.03620255	H1-0
129	ENSG00000120539.15	165.9168047	0.574201979	0.174690005	0.036802329	MASTL
130	ENSG00000163659.13	238.6653402	0.527332476	0.160617748	0.037018362	TIPARP
131	ENSG00000106070.20	135.3636087	-0.645028126	0.196955169	0.037812505	GRB10
132	ENSG00000171848.15	573.50858	0.443859662	0.135914474	0.038754859	RRM2
133	ENSG00000163933.10	128.0057112	0.696853145	0.213790308	0.038754859	RFT1
134	ENSG00000176890.16	383.2148212	0.498395878	0.152813354	0.038754859	TYMS
135	ENSG00000128335.14	480.8068455	0.534816692	0.163962186	0.038754859	APOL2
136	ENSG00000124610.5	180.3379773	0.578659226	0.177769481	0.039071871	H1-1
137	ENSG00000163527.10	719.128101	0.545473747	0.168664974	0.040866309	STT3B
138	ENSG00000124767.7	920.8767169	0.432492354	0.133608634	0.040866309	GLO1
139	ENSG00000110721.12	105.9340328	-0.674741591	0.208459652	0.040866309	CHKA
140	ENSG00000105438.9	555.6040773	0.477290294	0.147501173	0.040866309	KDELR1
141	ENSG00000116791.14	815.6825186	-0.419252911	0.129928366	0.041621037	CRYZ
142	ENSG00000006747.15	156.9847849	-0.70004604	0.217155456	0.041776627	SCIN
143	ENSG00000171148.13	100.5920704	-0.715332706	0.22209276	0.041870717	TADA3
144	ENSG00000156675.16	645.185169	-0.487055398	0.151303773	0.041870717	RAB11FIP1
145	ENSG00000138078.16	219.8323869	-0.582131359	0.181051645	0.042133249	PREPL
146	ENSG00000159322.17	135.8653541	0.6400918	0.200081374	0.04425662	ADPGK
147	ENSG00000278588.2	715.2099413	0.415211393	0.130123578	0.045231259	H2BC10
148	ENSG00000115884.11	250.7853386	0.562504424	0.176599598	0.045820683	SDC1
149	ENSG00000139263.12	409.7053218	0.494467735	0.155419904	0.046098699	LRIG3
150	ENSG00000198695.2	2861.423014	0.581972073	0.183047774	0.046132469	MT-ND6
151	ENSG00000181789.14	1360.780223	-0.425977966	0.134099328	0.046265256	COPG1
152	ENSG00000085733.16	1076.668142	-0.511987734	0.161460629	0.046551487	CTTN
153	ENSG00000185624.15	2127.665969	0.435618426	0.137323232	0.046551487	P4HB
154	ENSG00000100994.12	1345.13182	-0.46746924	0.147883231	0.04785131	PYGB
155	ENSG00000124882.4	1544.778633	0.611887359	0.193810199	0.047877945	EREG
156	ENSG00000130340.16	127.3623625	-0.623970559	0.197602724	0.047877945	SNX9
157	ENSG00000073060.16	136.7556129	0.613902781	0.19472518	0.048309907	SCARB1
158	ENSG00000172115.9	328.8147312	0.623148707	0.198796197	0.050106931	CYCS
159	ENSG00000159840.16	316.0230614	-0.467622713	0.149141305	0.050106931	ZYX
160	ENSG00000005001.10	125.0043187	-0.597321777	0.190534176	0.050106931	PRSS22
161	ENSG00000141424.13	259.8871198	0.556175181	0.177144244	0.050106931	SLC39A6
162	ENSG00000105193.9	409.7259953	0.545376854	0.174657035	0.051882359	RPS16
163	ENSG00000074054.19	166.2082404	-0.654542945	0.209814079	0.051950398	CLASP1
164	ENSG00000184432.10	1542.223377	-0.41726952	0.133802028	0.051950398	COPB2
165	ENSG00000134910.14	682.6552956	0.516756753	0.165963427	0.05249728	STT3A
166	ENSG00000156697.13	118.5569168	-0.674938021	0.217783552	0.054814131	UTP14A
167	ENSG00000104341.17	465.8981661	0.567760142	0.183642805	0.055841764	LAPTM4B
168	ENSG00000136938.9	457.5615171	0.423034783	0.136901767	0.055841764	ANP32B
169	ENSG00000089685.15	193.5372266	0.536068061	0.173796504	0.056485004	BIRC5
170	ENSG00000166401.15	118.2023472	-0.663723719	0.215275414	0.056485004	SERPINB8
171	ENSG00000179674.4	342.6032491	0.46359512	0.150466307	0.05654875	ARL14
172	ENSG00000138587.6	113.2629885	0.624337893	0.203468639	0.05830361	MNS1
173	ENSG00000178342.4	250.4746253	0.588830423	0.191857816	0.05830361	KCNG2
174	ENSG00000134324.12	102.649681	-0.703411288	0.229906324	0.058542667	LPIN1
175	ENSG00000115221.12	179.8625094	-0.537577004	0.175586876	0.058542667	ITGB6
176	ENSG00000254986.7	303.2407335	-0.464959707	0.152011036	0.058542667	DPP3
177	ENSG00000170315.14	121.6281493	-0.746287936	0.243877484	0.058542667	UBB
178	ENSG00000100266.19	854.8078303	-0.483514907	0.157859527	0.058542667	PACSIN2
179	ENSG00000136830.12	535.5824851	-0.425907989	0.139481918	0.059238767	NIBAN2
180	ENSG00000121578.13	152.634954	0.653220903	0.214398094	0.059707864	B4GALT4
181	ENSG00000112964.14	382.2180927	-1.375034785	0.45101037	0.059707864	GHR
182	ENSG00000125398.8	525.1660442	-0.492958415	0.161830596	0.059707864	SOX9
183	ENSG00000034510.6	5515.316667	-0.370968743	0.122014685	0.060203701	TMSB10
184	ENSG00000073712.15	110.5035147	-0.614604167	0.202147381	0.060203701	FERMT2
185	ENSG00000162909.18	909.7857237	-0.389754476	0.129124838	0.063980063	CAPN2
186	ENSG00000196776.16	232.924078	0.59696128	0.19782235	0.063980063	CD47
187	ENSG00000163655.16	1148.215079	0.378249011	0.125368649	0.063980063	GMPS
188	ENSG00000115425.14	108.7274297	0.628208066	0.208633258	0.064917349	PECR
189	ENSG00000173402.12	465.1978671	0.408187534	0.135714322	0.065293575	DAG1
190	ENSG00000114631.11	115.7752241	0.611106542	0.203316876	0.065381093	PODXL2
191	ENSG00000108946.15	921.684082	-0.365295114	0.12165342	0.065448015	PRKAR1A
192	ENSG00000130985.17	1400.852942	-0.48591603	0.161853958	0.065448015	UBA1
193	ENSG00000014216.16	789.9862653	-0.405772867	0.135353562	0.066037749	CAPN1
194	ENSG00000138002.16	122.4611151	-0.572973392	0.191238865	0.066077703	IFT172
195	ENSG00000173442.13	283.7386009	-0.473611286	0.158216485	0.066317958	EHBP1L1
196	ENSG00000138685.16	86.80031649	-0.662506949	0.221734714	0.066860001	FGF2
197	ENSG00000132471.12	243.1094748	-0.481459949	0.161137572	0.066860001	WBP2
198	ENSG00000163110.15	467.8647953	-0.457435776	0.15413229	0.071013014	PDLIM5
199	ENSG00000140575.13	515.9342889	-0.456689401	0.15401232	0.071240913	IQGAP1
200	ENSG00000096433.11	412.3988875	-0.440556058	0.148824589	0.072055132	ITPR3
201	ENSG00000055211.14	102.0817548	0.669565674	0.227021891	0.073905437	GINM1
202	ENSG00000183978.8	189.4761396	-0.52436809	0.177759389	0.073905437	COA3
203	ENSG00000164109.14	424.6973194	0.403690599	0.137029927	0.07434039	MAD2L1
204	ENSG00000149554.13	154.7402637	0.54538156	0.185391466	0.074991447	CHEK1
205	ENSG00000114850.7	830.8372818	0.478299756	0.162690932	0.075073788	SSR3
206	ENSG00000132780.17	1176.624369	0.360670465	0.122905872	0.075655186	NASP
207	ENSG00000171401.15	1789.285612	-0.486546993	0.16576415	0.075655186	KRT13
208	ENSG00000184220.12	147.4294465	0.527149717	0.179736017	0.075684218	CMSS1
209	ENSG00000173599.15	131.9259828	-0.625451756	0.213736436	0.076947505	PC
210	ENSG00000117305.15	118.9797104	-0.573712677	0.196175491	0.077022607	HMGCL
211	ENSG00000116221.15	262.03889	0.473885661	0.162339856	0.077995845	MRPL37
212	ENSG00000273703.2	269.1602972	0.484036234	0.166023552	0.078167742	H2BC14
213	ENSG00000148229.13	207.3273832	0.502066289	0.172166182	0.078167742	POLE3
214	ENSG00000105993.15	126.8340601	-0.635418011	0.218080648	0.078248351	DNAJB6
215	ENSG00000138029.14	361.3317335	-0.467759394	0.161484586	0.0801546	HADHB
216	ENSG00000247596.9	171.0266157	-0.509786067	0.176068271	0.0801546	TWF2
217	ENSG00000163902.12	2254.132102	0.410073178	0.141646855	0.0801546	RPN1
218	ENSG00000151725.12	151.3801909	0.536994955	0.185551511	0.0801546	CENPU
219	ENSG00000145592.14	772.4506795	0.475539481	0.163876578	0.0801546	RPL37
220	ENSG00000123975.5	246.2479373	0.512417174	0.176959642	0.0801546	CKS2
221	ENSG00000134440.12	1624.307129	-0.4150145	0.143307276	0.0801546	NARS1
222	ENSG00000206075.14	193.188007	-0.515677498	0.178321502	0.0801546	SERPINB5
223	ENSG00000080839.12	81.39848576	0.699836203	0.241974905	0.0801546	RBL1
224	ENSG00000198959.12	1223.670975	-0.538611258	0.186105357	0.0801546	TGM2
225	ENSG00000163584.18	433.3752831	0.488420725	0.169033909	0.0803992	RPL22L1
226	ENSG00000159399.10	235.9686923	-0.547699791	0.190438658	0.082813457	HK2
227	ENSG00000074696.13	714.3448831	0.423605241	0.147231572	0.082813457	HACD3
228	ENSG00000104881.16	206.7147824	-0.623829484	0.216763317	0.082813457	PPP1R13L
229	ENSG00000067182.8	155.2266731	0.518297417	0.180428105	0.083342358	TNFRSF1A
230	ENSG00000012660.14	583.1594436	0.407154985	0.141873034	0.083703328	ELOVL5
231	ENSG00000198961.10	424.4353946	-0.393711449	0.13742496	0.084286047	PJA2
232	ENSG00000133119.13	190.4584414	0.485555325	0.16942593	0.084286047	RFC3
233	ENSG00000107438.9	171.4809271	0.496615244	0.173823769	0.086045951	PDLIM1
234	ENSG00000164611.13	407.494626	0.460530575	0.161387898	0.086611642	PTTG1
235	ENSG00000123485.12	204.5676033	0.48507833	0.17016881	0.087058675	HJURP
236	ENSG00000136560.14	166.7285555	-0.519630735	0.182380236	0.087074896	TANK
237	ENSG00000197694.18	158.2084912	-0.523631548	0.183905191	0.087218702	SPTAN1
238	ENSG00000145386.11	176.4085749	0.513833565	0.180687064	0.087816002	CCNA2
239	ENSG00000119888.11	1707.184031	0.440958826	0.1552944	0.088308795	EPCAM
240	ENSG00000128595.17	919.3866531	0.433038412	0.152579462	0.088308795	CALU
241	ENSG00000141655.17	133.4638006	0.561786516	0.197951787	0.088308795	TNFRSF11A
242	ENSG00000136603.14	480.7155315	-0.39343908	0.138906175	0.088937799	SKIL
243	ENSG00000182149.21	231.9264768	-0.500116619	0.176472263	0.088937799	IST1
244	ENSG00000101447.15	406.8197441	0.40564657	0.143248074	0.088937799	FAM83D
245	ENSG00000102699.6	312.235084	-0.53085876	0.187981671	0.090754991	PARP4
246	ENSG00000203814.6	86.97116312	0.714272188	0.25336683	0.091397214	H2BC18
247	ENSG00000178950.17	144.33631	-0.546616209	0.193811199	0.091397214	GAK
248	ENSG00000288629.1	111.1513641	0.626646951	0.222767413	0.092488917	AC099569.1
249	ENSG00000276903.2	339.6172314	0.432611902	0.153946564	0.092488917	H2AC16
250	ENSG00000124587.14	168.7822428	-0.646178272	0.229734953	0.092488917	PEX6
251	ENSG00000138180.16	185.8433192	0.521985704	0.185739722	0.092488917	CEP55
252	ENSG00000196136.18	2534.848213	-0.379994696	0.135329249	0.092758178	SERPINA3
253	ENSG00000068745.15	123.7338805	-0.567321882	0.202298535	0.093046677	IP6K2
254	ENSG00000273802.2	1313.586019	0.378318768	0.134896606	0.093046677	H2BC8
255	ENSG00000123983.14	417.1251952	0.422612486	0.150925066	0.093538822	ACSL3
256	ENSG00000134809.9	275.2277881	0.438923888	0.156704004	0.093538822	TIMM10
257	ENSG00000155660.11	1286.894166	0.393916462	0.141090616	0.09554328	PDIA4
258	ENSG00000110700.7	556.9026902	0.430848736	0.154382983	0.09554328	RPS13
259	ENSG00000031691.7	102.8889151	0.57000585	0.204338475	0.09554572	CENPQ
260	ENSG00000067704.10	432.5751649	0.410068111	0.147498093	0.09721755	IARS2
261	ENSG00000096696.14	187.4126212	-0.632392038	0.22741479	0.09721755	DSP
262	ENSG00000092929.12	137.5804502	-0.629630521	0.226433474	0.09721755	UNC13D
263	ENSG00000143153.13	1550.346097	0.477540861	0.172029444	0.097377508	ATP1B1
264	ENSG00000157456.8	382.1799168	0.401863826	0.144642962	0.097377508	CCNB2
265	ENSG00000179222.18	564.3543153	-0.468014131	0.168535265	0.097377508	MAGED1
266	ENSG00000099219.14	158.8790078	0.526737327	0.189876619	0.09755644	ERMP1
267	ENSG00000075945.13	93.05918712	-0.601870632	0.217170149	0.097628728	KIFAP3
268	ENSG00000121579.13	403.7079883	0.449358108	0.16210208	0.097628728	NAA50
269	ENSG00000107984.10	712.3918708	0.479386255	0.173337229	0.099011506	DKK1
270	ENSG00000118898.16	111.2770486	-0.654873809	0.237060775	0.099235863	PPL
271	ENSG00000068308.13	106.8386836	-0.610515791	0.220962113	0.099235863	OTUD5
272	ENSG00000115306.16	295.0687697	-0.426562322	0.154820882	0.101096149	SPTBN1
273	ENSG00000170340.11	86.43828739	0.606980754	0.220569964	0.101382808	B3GNT2
274	ENSG00000140612.14	778.8786723	0.375071597	0.136260958	0.101382808	SEC11A
275	ENSG00000130119.17	298.8057439	-0.538122546	0.195724937	0.101785555	GNL3L
276	ENSG00000143933.19	2867.640831	0.473336031	0.172519743	0.102457896	CALM2
277	ENSG00000275714.2	580.3751561	0.363431101	0.132447175	0.102457896	H3C1
278	ENSG00000156471.13	173.4473214	0.514529477	0.187450304	0.102457896	PTDSS1
279	ENSG00000203760.9	190.5542089	0.47598436	0.173635969	0.102834912	CENPW
280	ENSG00000066322.15	477.3509407	0.464992529	0.169943166	0.104073376	ELOVL1
281	ENSG00000128050.9	517.3091314	0.380009846	0.139119194	0.104796434	PAICS
282	ENSG00000197858.11	343.3393788	0.438676475	0.160561197	0.104796434	GPAA1
283	ENSG00000106397.12	281.3043581	0.446165907	0.163656511	0.105311881	PLOD3
284	ENSG00000091651.9	102.3744452	0.59586451	0.218519107	0.105311881	ORC6
285	ENSG00000167378.8	90.75350731	-0.653712115	0.239684399	0.105311881	IRGQ
286	ENSG00000196576.15	709.3064771	0.384889885	0.141229605	0.105311881	PLXNB2
287	ENSG00000128708.13	779.1601445	0.363652787	0.133580506	0.105673458	HAT1
288	ENSG00000159842.15	140.9660045	-0.511499944	0.187924073	0.105673458	ABR
289	ENSG00000122547.11	139.7953231	-0.510839965	0.187821108	0.105953805	EEPD1
290	ENSG00000274290.3	161.9242162	0.520041328	0.191569252	0.106886539	H2BC6
291	ENSG00000089248.7	340.6935997	0.411477242	0.151515861	0.106886539	ERP29
292	ENSG00000274641.2	538.421347	0.372408181	0.137322051	0.107393961	H2BC17
293	ENSG00000131236.17	1365.853133	-0.370820219	0.136845332	0.107725806	CAP1
294	ENSG00000198856.13	220.0677739	0.513975568	0.189915607	0.108477834	OSTC
295	ENSG00000169679.15	383.3840922	0.4215584	0.156069349	0.109828315	BUB1
296	ENSG00000123473.16	160.3174754	0.471630022	0.174887818	0.110149522	STIL
297	ENSG00000155506.18	246.6862192	-0.461314332	0.170943527	0.110149522	LARP1
298	ENSG00000133703.13	124.0623499	0.561614935	0.208176046	0.110149522	KRAS
299	ENSG00000170522.10	124.9502063	0.542482933	0.201623101	0.110358445	ELOVL6
300	ENSG00000275713.2	494.8190883	0.442665761	0.164442407	0.110358445	H2BC9
301	ENSG00000112759.19	279.0430713	0.484387759	0.179896946	0.110358445	SLC29A1
302	ENSG00000170312.16	1004.474068	0.385235104	0.143151713	0.110358445	CDK1
303	ENSG00000050820.17	190.2529261	-0.480402293	0.178526355	0.110358445	BCAR1
304	ENSG00000171530.15	663.7948064	0.420646555	0.15652322	0.110886172	TBCA
305	ENSG00000177830.18	309.2803606	0.490067935	0.18239903	0.110886172	CHID1
306	ENSG00000119041.11	190.0954075	-0.49518116	0.184416054	0.1110742	GTF3C3
307	ENSG00000179218.14	3407.228998	0.374515816	0.139728883	0.112321782	CALR
308	ENSG00000088035.18	144.1812643	0.622416898	0.232322076	0.112356236	ALG6
309	ENSG00000166750.10	430.617027	0.393543858	0.14723002	0.114058392	SLFN5
310	ENSG00000147649.10	167.0158682	0.464301137	0.173915024	0.114459983	MTDH
311	ENSG00000141385.10	277.6876441	0.418492386	0.156759773	0.114459983	AFG3L2
312	ENSG00000039560.14	139.4873785	-0.50580927	0.18974838	0.115444725	RAI14
313	ENSG00000123131.13	461.2706242	0.503419483	0.18948714	0.118171323	PRDX4
314	ENSG00000100410.8	372.0523528	0.397887151	0.14986494	0.118416938	PHF5A
315	ENSG00000185480.11	132.745	0.536093913	0.202796211	0.122113054	PARPBP
316	ENSG00000133112.17	625.5847071	0.396796903	0.15028217	0.122869305	TPT1
317	ENSG00000116750.13	222.2745325	0.422991476	0.160475421	0.123720772	UCHL5
318	ENSG00000165704.15	726.0522621	0.375891726	0.14255826	0.123720772	HPRT1
319	ENSG00000156958.15	137.7637877	-0.575458248	0.218751583	0.125242263	GALK2
320	ENSG00000109586.12	94.2381644	0.587098525	0.223665529	0.126198865	GALNT7
321	ENSG00000277157.2	783.6281274	0.338788185	0.129068346	0.126198865	H4C4
322	ENSG00000067225.18	10272.06168	-0.356973332	0.135981757	0.126198865	PKM
323	ENSG00000198763.3	632.5074276	0.51226746	0.195295273	0.126487241	MT-ND2
324	ENSG00000198380.13	845.1454146	-0.391800275	0.14947448	0.126581615	GFPT1
325	ENSG00000077097.15	540.315187	-0.368118452	0.140466624	0.126581615	TOP2B
326	ENSG00000138018.18	287.0823988	0.508783457	0.194579615	0.126734648	SELENOI
327	ENSG00000168393.13	208.3676635	0.447568241	0.171126741	0.126734648	DTYMK
328	ENSG00000146433.9	164.0041979	0.488473211	0.187013478	0.126734648	TMEM181
329	ENSG00000004059.11	680.1694297	0.3463645	0.132472983	0.126734648	ARF5
330	ENSG00000004700.16	178.3274787	-0.460731778	0.17638684	0.126734648	RECQL
331	ENSG00000173575.22	84.91920878	-0.606702204	0.231861483	0.126734648	CHD2
332	ENSG00000082212.13	169.6561557	0.479398191	0.183473213	0.126734648	ME2
333	ENSG00000101474.12	105.0401741	0.576026063	0.220091759	0.126734648	APMAP
334	ENSG00000186591.13	261.8198079	-0.415087926	0.159104877	0.127495491	UBE2H
335	ENSG00000164466.13	312.8544956	0.397192171	0.152306499	0.127504437	SFXN1
336	ENSG00000213551.7	85.13167485	0.577422532	0.221585848	0.127863672	DNAJC9
337	ENSG00000164087.8	101.4156639	0.552385094	0.212973281	0.131699651	POC1A
338	ENSG00000118596.12	115.4644678	0.558573113	0.215357374	0.131699651	SLC16A7
339	ENSG00000172954.14	197.3524463	0.522294578	0.201775252	0.133304962	LCLAT1
340	ENSG00000111665.11	126.401332	0.510735276	0.197977208	0.136319727	CDCA3
341	ENSG00000008394.13	1619.877948	0.384936793	0.149294932	0.136473247	MGST1
342	ENSG00000085224.23	205.332546	-0.530739178	0.20601302	0.136912926	ATRX
343	ENSG00000138119.17	1340.699254	-0.42322862	0.16455352	0.137424293	MYOF
344	ENSG00000128973.13	92.95034374	0.580067705	0.225478835	0.137424293	CLN6
345	ENSG00000103222.19	282.9441607	0.404775745	0.157382133	0.137424293	ABCC1
346	ENSG00000145555.15	665.6629922	-0.369766294	0.143898332	0.137722957	MYO10
347	ENSG00000055163.20	97.81268148	-0.568593013	0.221313426	0.137722957	CYFIP2
348	ENSG00000181191.11	161.5008705	-0.465456451	0.181670334	0.140159335	PJA1
349	ENSG00000166598.15	4411.355797	0.463806106	0.181128319	0.140340122	HSP90B1
350	ENSG00000166562.9	273.6120881	0.473481285	0.185400656	0.142710813	SEC11C
351	ENSG00000155189.12	208.4139191	0.488916392	0.192120652	0.145604619	AGPAT5
352	ENSG00000101347.10	212.754409	0.442292046	0.173782826	0.145604619	SAMHD1
353	ENSG00000156928.5	225.3765726	0.416786669	0.163967237	0.14600986	MALSU1
354	ENSG00000024422.12	387.5703433	-0.439805327	0.172996127	0.14600986	EHD2
355	ENSG00000168036.18	1934.463337	-0.35939612	0.141589598	0.146689831	CTNNB1
356	ENSG00000173281.5	147.5339515	-0.465434847	0.183326687	0.146689831	PPP1R3B
357	ENSG00000170881.5	82.00199179	0.638543122	0.251894371	0.147677167	RNF139
358	ENSG00000113141.18	194.4199255	-0.494592997	0.195271322	0.147742916	IK
359	ENSG00000171345.13	8178.423551	-0.419929798	0.165783955	0.147742916	KRT19
360	ENSG00000136231.14	214.9093112	-0.499495898	0.197498732	0.148912211	IGF2BP3
361	ENSG00000106355.10	824.5092961	0.373003148	0.147602419	0.149360513	LSM5
362	ENSG00000164111.15	3151.953591	-0.30027751	0.119054003	0.150616218	ANXA5
363	ENSG00000113645.15	121.2895359	-0.491410722	0.19478769	0.150616218	WWC1
364	ENSG00000116761.12	83.96402783	-0.586662872	0.233078282	0.15086548	CTH
365	ENSG00000155380.12	449.7864197	0.423251624	0.168059531	0.15086548	SLC16A1
366	ENSG00000163507.14	178.9885585	0.47138156	0.187027843	0.15086548	CIP2A
367	ENSG00000105821.15	94.19250474	0.550881173	0.218719584	0.15086548	DNAJC2
368	ENSG00000104368.18	131.0640544	0.507905851	0.201883104	0.15086548	PLAT
369	ENSG00000140553.18	283.8756839	-0.476746676	0.189483866	0.15086548	UNC45A
370	ENSG00000148019.14	97.7669338	0.536697189	0.213627452	0.151974284	CEP78
371	ENSG00000087111.21	131.914457	0.539077304	0.214729924	0.152345812	PIGS
372	ENSG00000114854.8	149.5811183	-0.493961314	0.196855616	0.152467696	TNNC1
373	ENSG00000115339.14	262.1012251	0.459411399	0.183254712	0.152643361	GALNT3
374	ENSG00000129071.9	111.274152	0.503715618	0.200853179	0.152643361	MBD4
375	ENSG00000019582.15	135.6387842	0.475645751	0.190098887	0.154341814	CD74
376	ENSG00000124228.14	473.6883502	-0.445314087	0.178153768	0.155017912	DDX27
377	ENSG00000168140.5	126.6359108	0.519913872	0.208205579	0.155695481	VASN
378	ENSG00000104960.15	306.4347994	-0.367842685	0.147814105	0.159076313	PTOV1
379	ENSG00000122218.16	1420.093215	-0.358952131	0.14446372	0.160372609	COPA
380	ENSG00000187522.16	156.8745268	0.469061105	0.189247829	0.16274252	HSPA14
381	ENSG00000164649.20	219.1472973	0.404558322	0.163661113	0.165355924	CDCA7L
382	ENSG00000153187.20	2187.854827	-0.406126871	0.164448517	0.165986052	HNRNPU
383	ENSG00000116711.10	104.9433414	-0.545541007	0.221236211	0.167024318	PLA2G4A
384	ENSG00000104299.15	107.4007113	-0.534102458	0.21662808	0.167024318	INTS9
385	ENSG00000141503.17	102.8077515	-0.525133565	0.213294236	0.168230969	MINK1
386	ENSG00000172725.14	375.0920633	-0.432803717	0.175887088	0.168415626	CORO1B
387	ENSG00000166881.10	175.831441	0.471048928	0.191611177	0.169075498	NEMP1
388	ENSG00000080845.17	101.2032508	-0.510714516	0.207834896	0.169133261	DLGAP4
389	ENSG00000169490.17	528.8258542	0.328806069	0.133991391	0.170289851	TM2D2
390	ENSG00000141349.8	238.5687512	0.388033562	0.15818816	0.17030098	G6PC3
391	ENSG00000145012.13	287.5894272	-0.426370865	0.174036889	0.17089758	LPP
392	ENSG00000160285.15	149.7780685	-0.453775808	0.185197303	0.17089758	LSS
393	ENSG00000106028.11	526.6430043	0.343942145	0.140501126	0.170939168	SSBP1
394	ENSG00000099783.12	1484.173385	-0.39094957	0.159668342	0.170939168	HNRNPM
395	ENSG00000131473.17	1854.95401	-0.406856555	0.166290684	0.171126587	ACLY
396	ENSG00000135899.18	195.0490501	0.517137583	0.211660963	0.171640915	SP110
397	ENSG00000163808.17	160.1404023	0.435542325	0.178246323	0.171640915	KIF15
398	ENSG00000164346.10	241.1821716	0.415013108	0.169889095	0.171640915	NSA2
399	ENSG00000005020.13	430.922819	-0.354809205	0.145426483	0.172669335	SKAP2
400	ENSG00000136810.13	1096.3271	0.346346001	0.142207869	0.174295032	TXN
401	ENSG00000143537.14	150.7176484	0.462539293	0.19017171	0.174345841	ADAM15
402	ENSG00000197157.11	646.6513194	-0.494108428	0.203096591	0.174345841	SND1
403	ENSG00000136044.12	93.47121447	-0.527905728	0.216888947	0.174345841	APPL2
404	ENSG00000157106.17	230.5165879	0.39085016	0.160725721	0.174345841	SMG1
405	ENSG00000136986.10	370.5414143	0.370440212	0.152630746	0.176208304	DERL1
406	ENSG00000117592.9	1361.676143	0.376869936	0.155664377	0.177531261	PRDX6
407	ENSG00000176986.16	434.0163718	-0.416363225	0.171997643	0.177531261	SEC24C
408	ENSG00000141526.17	154.7483595	0.462391765	0.190939825	0.177531261	SLC16A3
409	ENSG00000105063.19	171.3061188	-0.420163086	0.173403945	0.177531261	PPP6R1
410	ENSG00000101255.11	90.8217226	-0.51665967	0.213658246	0.178364072	TRIB3
411	ENSG00000150991.15	980.2918418	-0.396353443	0.164199234	0.180045015	UBC
412	ENSG00000115159.16	229.6030122	0.381965473	0.158426127	0.180146324	GPD2
413	ENSG00000277224.2	421.0208987	0.3655907	0.151551603	0.180146324	H2BC7
414	ENSG00000102393.13	173.8266621	0.439781225	0.182391897	0.180146324	GLA
415	ENSG00000138772.13	777.9190573	-0.32235557	0.133751709	0.180154306	ANXA3
416	ENSG00000142676.14	1650.267279	0.297925676	0.123712729	0.180225534	RPL11
417	ENSG00000095739.11	123.8082761	0.476967644	0.198009343	0.180225534	BAMBI
418	ENSG00000114942.14	115.8017253	0.562983289	0.233931575	0.180579112	EEF1B2
419	ENSG00000149930.18	95.72059914	-0.539815834	0.22448354	0.181094357	TAOK2
420	ENSG00000180596.7	1466.027071	0.303852088	0.126452947	0.181562132	H2BC4
421	ENSG00000125753.14	474.3288076	-0.329706994	0.137560359	0.184159173	VASP
422	ENSG00000145715.15	480.7853034	-0.360370719	0.150790685	0.187196029	RASA1
423	ENSG00000160211.19	917.092224	-0.343265774	0.143681344	0.187196029	G6PD
424	ENSG00000170275.15	104.1327114	0.611357813	0.257096425	0.190907853	CRTAP
425	ENSG00000163993.7	388.2503283	-0.344254898	0.144715373	0.190907853	S100P
426	ENSG00000129353.15	286.1542466	0.481018008	0.202138998	0.190907853	SLC44A2
427	ENSG00000083845.9	1941.924096	0.30412771	0.127786713	0.190907853	RPS5
428	ENSG00000183963.18	135.8882928	-0.526836665	0.221590456	0.190907853	SMTN
429	ENSG00000204560.10	222.1626624	-0.411955021	0.173477497	0.19193223	DHX16
430	ENSG00000165092.13	189.8003484	-0.432667104	0.182384248	0.192737095	ALDH1A1
431	ENSG00000084073.10	435.6301325	0.431668659	0.182119862	0.193353463	ZMPSTE24
432	ENSG00000109511.12	580.8328467	-0.373607225	0.157919027	0.195229423	ANXA10
433	ENSG00000125746.17	152.416575	-0.444535895	0.188099296	0.19610332	EML2
434	ENSG00000052749.14	159.1034396	-0.51379068	0.217609992	0.196386081	RRP12
435	ENSG00000134802.18	159.9063794	0.478244248	0.202531656	0.196386081	SLC43A3
436	ENSG00000143870.13	2777.214778	0.340054018	0.144250507	0.196983146	PDIA6
437	ENSG00000146072.6	537.9145971	0.347641276	0.147431706	0.196983146	TNFRSF21
438	ENSG00000099812.9	188.8815007	-0.526994484	0.22344425	0.196983146	MISP
439	ENSG00000163634.12	375.1720188	0.335642826	0.142541388	0.197957991	THOC7
440	ENSG00000156860.16	101.6595989	-0.511237193	0.217205134	0.198038887	FBRS
441	ENSG00000164171.11	647.2450515	-0.381002495	0.162137619	0.199314762	ITGA2
442	ENSG00000111653.20	89.34513342	-0.529414848	0.225318329	0.199314762	ING4
443	ENSG00000134644.16	322.6298186	-0.37533853	0.160492467	0.202712949	PUM1
444	ENSG00000162734.13	255.3406194	-0.392229364	0.167997725	0.202712949	PEA15
445	ENSG00000143641.10	288.5836017	0.434127009	0.18612116	0.202712949	GALNT2
446	ENSG00000138430.16	177.9455185	0.420498788	0.180271603	0.202712949	OLA1
447	ENSG00000115649.16	252.6633379	-0.384576282	0.164844092	0.202712949	CNPPD1
448	ENSG00000148175.13	85.16379219	0.619435515	0.265143622	0.202712949	STOM
449	ENSG00000166333.14	268.5162265	-0.373529878	0.159985047	0.202712949	ILK
450	ENSG00000110057.8	90.82533836	0.508265098	0.217447518	0.202712949	UNC93B1
451	ENSG00000154127.10	101.4048432	-0.487211558	0.208347102	0.202712949	UBASH3B
452	ENSG00000180776.16	117.8175524	0.523684676	0.224083678	0.202712949	ZDHHC20
453	ENSG00000105357.18	1207.241497	-0.32333505	0.1381003	0.202712949	MYH14
454	ENSG00000198900.6	632.7356923	-0.419980261	0.179523643	0.202712949	TOP1
455	ENSG00000173674.11	190.9865277	0.553602038	0.236751115	0.202712949	EIF1AX
456	ENSG00000139921.13	505.787964	0.430958958	0.185087182	0.204486356	TMX1
457	ENSG00000164167.12	134.1089389	0.447919019	0.19248571	0.204559368	LSM6
458	ENSG00000135046.14	2033.26212	-0.363374342	0.156180187	0.204559368	ANXA1
459	ENSG00000147684.9	369.4368335	0.329885504	0.141847664	0.204660071	NDUFB9
460	ENSG00000127022.15	4356.00132	0.383896989	0.165152314	0.204830645	CANX
461	ENSG00000116679.16	388.5321402	0.336700661	0.145247258	0.206098272	IVNS1ABP
462	ENSG00000123836.15	108.863889	-0.478578392	0.206364949	0.206098272	PFKFB2
463	ENSG00000002549.12	150.8036961	0.433150832	0.186659638	0.206098272	LAP3
464	ENSG00000109861.16	1447.290534	0.384218564	0.165582153	0.206098272	CTSC
465	ENSG00000111684.11	118.1052129	0.485752483	0.209506905	0.206098272	LPCAT3
466	ENSG00000087274.17	228.5032184	-0.397723252	0.17163437	0.206121146	ADD1
467	ENSG00000150593.18	144.2113341	-0.438019501	0.189139207	0.206453054	PDCD4
468	ENSG00000100567.13	1155.194965	0.281935847	0.121813365	0.206761278	PSMA3
469	ENSG00000075420.13	671.7822708	-0.465108206	0.201117684	0.207348515	FNDC3B
470	ENSG00000128789.21	139.0552246	0.426741962	0.184600226	0.207406473	PSMG2
471	ENSG00000086200.17	197.480536	0.391620062	0.169542852	0.207631105	IPO11
472	ENSG00000196923.14	265.8094029	-0.366955745	0.15887602	0.207631105	PDLIM7
473	ENSG00000106078.19	95.27797378	-0.527113513	0.228309785	0.207705717	COBL
474	ENSG00000072571.20	186.083634	0.390853956	0.169444019	0.207973438	HMMR
475	ENSG00000108244.17	2283.507366	-0.267089633	0.115761137	0.207973438	KRT23
476	ENSG00000163735.7	568.6341618	0.450895941	0.195607968	0.208408878	CXCL5
477	ENSG00000162434.13	792.8228994	-0.292446943	0.127013664	0.209067875	JAK1
478	ENSG00000278637.2	846.7632249	0.351438319	0.152720598	0.209067875	H4C1
479	ENSG00000122729.19	261.0440811	-0.401459611	0.174508756	0.209067875	ACO1
480	ENSG00000198015.13	253.7981454	0.359334964	0.156097966	0.209067875	MRPL42
481	ENSG00000141682.12	85.05771129	0.522734237	0.227280366	0.209067875	PMAIP1
482	ENSG00000184363.10	220.8077067	-0.39636441	0.172439733	0.209162737	PKP3
483	ENSG00000198242.14	101.5134169	0.574727691	0.25007621	0.209162737	RPL23A
484	ENSG00000138074.15	105.3635269	0.476127318	0.207441079	0.210372097	SLC5A6
485	ENSG00000109133.13	174.2887277	0.559096831	0.243871571	0.211412221	TMEM33
486	ENSG00000087502.18	151.7242438	0.498463393	0.217527426	0.211584091	ERGIC2
487	ENSG00000182095.14	231.1649327	-0.382965017	0.167463353	0.213537909	TNRC18
488	ENSG00000275342.5	98.44458314	-0.520270024	0.22754558	0.213537909	PRAG1
489	ENSG00000012174.12	111.8342749	0.527189992	0.231096029	0.216022855	MBTPS2
490	ENSG00000109111.15	368.973715	-0.495444883	0.21729484	0.216262573	SUPT6H
491	ENSG00000148843.15	90.24546337	-0.578165248	0.253746396	0.21668197	PDCD11
492	ENSG00000108107.15	725.9645925	0.344631225	0.151302286	0.21668197	RPL28
493	ENSG00000197153.5	747.4012288	0.302611875	0.132997453	0.216955275	H3C12
494	ENSG00000277443.3	263.2541859	-0.446407685	0.196112211	0.216955275	MARCKS
495	ENSG00000156510.13	356.1237599	-0.473874999	0.208299914	0.216955275	HKDC1
496	ENSG00000102804.15	121.7826589	-0.458033125	0.201449776	0.217245275	TSC22D1
497	ENSG00000121073.15	197.1953622	0.426925568	0.187862217	0.217454726	SLC35B1
498	ENSG00000138092.11	88.15647097	0.500654959	0.220784785	0.219393365	CENPO
499	ENSG00000159063.13	305.5689322	0.438442141	0.193336834	0.219393365	ALG8
500	ENSG00000162645.13	144.9710262	-0.453412626	0.200122146	0.220064272	GBP2
501	ENSG00000006715.16	832.3980171	-0.29568304	0.130730484	0.220819702	VPS41
502	ENSG00000171262.11	82.66189505	0.495828331	0.219181893	0.220819702	FAM98B
503	ENSG00000078142.13	117.5905112	-0.473837511	0.209365424	0.220819702	PIK3C3
504	ENSG00000183527.12	138.3232698	0.429825871	0.190078171	0.220819702	PSMG1
505	ENSG00000109084.14	220.2602863	0.417883955	0.18487953	0.220961548	TMEM97
506	ENSG00000139496.16	114.9007921	0.439082054	0.19443568	0.221706944	NUP58
507	ENSG00000140391.15	619.7445532	0.411032379	0.18213576	0.221706944	TSPAN3
508	ENSG00000071859.15	199.9551835	-0.414869115	0.183814071	0.221706944	FAM50A
509	ENSG00000124575.7	783.1766891	0.297472509	0.132143856	0.22310791	H1-3
510	ENSG00000124562.10	257.3517642	0.361726829	0.160728497	0.22310791	SNRPC
511	ENSG00000135269.18	301.9169067	-0.335240503	0.148845284	0.22310791	TES
512	ENSG00000106615.10	85.07247096	0.532099241	0.236306177	0.22310791	RHEB
513	ENSG00000167775.11	135.0100084	0.422917502	0.187830731	0.22310791	CD320
514	ENSG00000177311.11	112.9272629	-0.496229044	0.220873629	0.224309389	ZBTB38
515	ENSG00000164181.14	144.4902068	0.423582566	0.188574971	0.224309389	ELOVL7
516	ENSG00000104320.14	179.8311331	0.388528803	0.172956321	0.224309389	NBN
517	ENSG00000143375.15	147.371673	-0.520080797	0.232242181	0.224556697	CGN
518	ENSG00000159166.15	600.8581482	-0.32455005	0.144627487	0.224556697	LAD1
519	ENSG00000115486.12	236.8171215	0.360040243	0.160688034	0.224556697	GGCX
520	ENSG00000100911.16	172.984393	0.408451421	0.182415495	0.224556697	PSME2
521	ENSG00000171747.9	1319.112567	-0.290372548	0.129447131	0.224556697	LGALS4
522	ENSG00000131100.13	244.7799887	-0.357522787	0.159641244	0.224556697	ATP6V1E1
523	ENSG00000189369.9	343.2101227	-0.444542064	0.198512874	0.224556697	GSPT2
524	ENSG00000126945.9	495.8747916	-0.4455748	0.198821503	0.224556697	HNRNPH2
525	ENSG00000147400.10	366.1117526	0.318744621	0.142269839	0.224556697	CETN2
526	ENSG00000164308.17	214.5787141	0.399081123	0.178343607	0.224703496	ERAP2
527	ENSG00000135336.15	127.9628119	0.445276161	0.199014676	0.224703496	ORC3
528	ENSG00000144867.12	375.6050076	0.367753855	0.164640544	0.226019293	SRPRB
529	ENSG00000113328.19	145.9289086	0.419332423	0.187707713	0.226019293	CCNG1
530	ENSG00000156136.10	97.44110286	0.476449207	0.213764947	0.228173089	DCK
531	ENSG00000189241.8	395.2126478	-0.372214824	0.167022012	0.228173089	TSPYL1
532	ENSG00000107331.17	138.9140805	0.417569431	0.187441608	0.228218149	ABCA2
533	ENSG00000197345.13	300.8461278	0.360169713	0.16178812	0.228700775	MRPL21
534	ENSG00000155959.12	278.0195786	0.359051958	0.161438778	0.229513558	VBP1
535	ENSG00000070087.14	1766.043414	0.294740824	0.132867979	0.232511605	PFN2
536	ENSG00000134107.5	217.5525281	-0.452109644	0.204033119	0.233532526	BHLHE40
537	ENSG00000173545.5	93.45038703	-0.559302216	0.252643299	0.234333735	ZNF622
538	ENSG00000134453.16	162.4641295	0.383523925	0.173415843	0.234848967	RBM17
539	ENSG00000184634.16	200.0297451	-0.405403148	0.183316381	0.234848967	MED12
540	ENSG00000082516.9	326.1363329	0.32638024	0.147768689	0.236082891	GEMIN5
541	ENSG00000134690.11	117.8743915	0.444990662	0.201601995	0.236086514	CDCA8
542	ENSG00000103018.17	769.310968	0.299819121	0.135816599	0.236086514	CYB5B
543	ENSG00000161202.20	86.53671161	-0.501771712	0.227992683	0.237815332	DVL3
544	ENSG00000065361.16	338.4168162	0.364514088	0.165516641	0.237815332	ERBB3
545	ENSG00000182199.11	872.9081265	-0.363641993	0.165135959	0.237815332	SHMT2
546	ENSG00000103496.15	202.0099152	-0.36772263	0.167056485	0.237815332	STX4
547	ENSG00000142534.7	2135.861111	0.275916794	0.125287646	0.237815332	RPS11
548	ENSG00000178922.16	109.5767643	-0.462494035	0.210454045	0.238037636	HYI
549	ENSG00000276180.1	973.1996359	0.268940319	0.122266609	0.238037636	H4C9
550	ENSG00000076685.19	132.6106455	-0.433528271	0.197270256	0.238037636	NT5C2
551	ENSG00000132646.11	558.0271783	0.300439347	0.136635277	0.238037636	PCNA
552	ENSG00000110921.14	102.4830275	-0.464065572	0.211655231	0.24068049	MVK
553	ENSG00000115762.16	600.7598001	-0.283805377	0.129501572	0.240877855	PLEKHB2
554	ENSG00000108312.15	188.9185991	-0.461323789	0.210989637	0.243545785	UBTF
555	ENSG00000137331.12	212.0087092	-0.381614872	0.174594989	0.243577233	IER3
556	ENSG00000092148.13	237.5545863	-0.4633851	0.212345697	0.245304442	HECTD1
557	ENSG00000145907.15	998.95689	-0.286599954	0.131537905	0.246528395	G3BP1
558	ENSG00000094755.17	1376.874732	-0.307230922	0.140965066	0.246528395	GABRP
559	ENSG00000131508.16	174.6477645	0.41240969	0.189431886	0.246594644	UBE2D2
560	ENSG00000278828.1	1763.629582	0.252093845	0.115846356	0.246594644	H3C10
561	ENSG00000168078.10	248.2019195	0.339659825	0.156011895	0.246594644	PBK
562	ENSG00000100815.12	114.6265254	0.45115182	0.20733926	0.246594644	TRIP11
563	ENSG00000133835.17	859.9857961	-0.306527458	0.140985381	0.247237405	HSD17B4
564	ENSG00000142627.13	452.7920049	0.296962843	0.137207597	0.247738423	EPHA2
565	ENSG00000162688.17	125.692638	-0.436007001	0.201021372	0.247738423	AGL
566	ENSG00000138079.14	112.231423	-0.435823008	0.201196161	0.247738423	SLC3A1
567	ENSG00000042493.16	631.5769789	-0.312098715	0.143994482	0.247738423	CAPG
568	ENSG00000138182.14	201.1884708	0.376711561	0.17355553	0.247738423	KIF20B
569	ENSG00000064115.11	148.5956141	0.438056115	0.202378619	0.247738423	TM7SF3
570	ENSG00000100526.20	96.86854751	0.487964988	0.225270813	0.247738423	CDKN3
571	ENSG00000072778.20	688.4077751	-0.302428277	0.139446607	0.247738423	ACADVL
572	ENSG00000123144.11	114.475573	-0.447981653	0.206539771	0.247738423	TRIR
573	ENSG00000105429.13	87.88944681	-0.484527188	0.223622945	0.247738423	MEGF8
574	ENSG00000101019.22	109.9290215	-0.470211904	0.217203842	0.247738423	UQCC1
575	ENSG00000100106.22	130.0191431	-0.455390125	0.210363345	0.247738423	TRIOBP
576	ENSG00000068366.20	571.4462968	-0.31216149	0.143716224	0.247738423	ACSL4
577	ENSG00000163939.18	118.3073928	-0.471345267	0.218252911	0.248417196	PBRM1
578	ENSG00000038382.20	104.3816609	-0.520984954	0.241354314	0.248417196	TRIO
579	ENSG00000131018.24	86.80930532	-0.479675727	0.222225922	0.248417196	SYNE1
580	ENSG00000174547.13	132.5620936	0.416798105	0.193076973	0.248417196	MRPL11
581	ENSG00000111540.16	174.0412452	-0.393719026	0.182099839	0.248417196	RAB5B
582	ENSG00000100600.15	194.5277436	0.374107424	0.173322584	0.248417196	LGMN
583	ENSG00000278540.5	1377.919285	-0.360082616	0.16676513	0.248417196	ACACA
584	ENSG00000050405.13	135.7952361	-0.421439929	0.19551155	0.249787066	LIMA1
585	ENSG00000165280.16	1232.286544	-0.419892554	0.195171093	0.251650034	VCP
586	ENSG00000120800.5	165.4799391	-0.459961163	0.213810841	0.251650034	UTP20
587	ENSG00000132170.22	147.1603836	-0.444797687	0.206996883	0.252072774	PPARG
588	ENSG00000177469.13	131.4749381	-0.499944569	0.232689721	0.252072774	CAVIN1
589	ENSG00000068903.20	116.7830297	-0.429059264	0.199620858	0.252072774	SIRT2
590	ENSG00000111711.10	112.669065	0.524149175	0.244252438	0.252392366	GOLT1B
591	ENSG00000117906.14	404.5812601	0.416809153	0.194286096	0.252392366	RCN2
592	ENSG00000134278.15	113.6437514	-0.43565706	0.202902007	0.252392366	SPIRE1
593	ENSG00000167815.12	410.5017974	-0.2988882	0.139267813	0.252392366	PRDX2
594	ENSG00000120708.17	176.1577145	-0.421199768	0.196649049	0.253337942	TGFBI
595	ENSG00000177106.16	223.5316938	-0.379954151	0.177397458	0.253337942	EPS8L2
596	ENSG00000167088.11	529.6697761	0.306302043	0.142962932	0.253337942	SNRPD1
597	ENSG00000129625.13	831.8458207	0.288521044	0.134803087	0.25350864	REEP5
598	ENSG00000113758.13	287.3438611	-0.32905682	0.153749509	0.25350864	DBN1
599	ENSG00000132849.21	196.7429742	-0.427498977	0.199931191	0.254017592	PATJ
600	ENSG00000164548.11	358.4015368	0.314792111	0.147474705	0.254017592	TRA2A
601	ENSG00000050344.9	101.383732	0.563272044	0.263940876	0.254017592	NFE2L3
602	ENSG00000107949.17	229.6044025	0.34269127	0.160401996	0.254017592	BCCIP
603	ENSG00000176463.14	82.98577147	0.483584778	0.226529781	0.254017592	SLCO3A1
604	ENSG00000013364.19	665.3103472	-0.73980982	0.346296427	0.254017592	MVP
605	ENSG00000101752.11	98.83360615	-0.463636451	0.217244969	0.254017592	MIB1
606	ENSG00000171004.18	167.9564725	0.365411165	0.17121586	0.254017592	HS6ST2
607	ENSG00000100003.18	95.43303161	-0.46704022	0.218958024	0.254277229	SEC14L2
608	ENSG00000125691.14	3949.190055	0.307277216	0.144104203	0.254293251	RPL23
609	ENSG00000181467.5	393.9769907	0.340423413	0.159808485	0.255226004	RAP2B
610	ENSG00000068697.7	682.009151	0.400189581	0.187930338	0.255239799	LAPTM4A
611	ENSG00000138382.15	277.1841564	0.331416443	0.155726217	0.255239799	METTL5
612	ENSG00000100354.21	121.2920957	-0.54065916	0.254041111	0.255239799	TNRC6B
613	ENSG00000189171.14	339.6234983	-0.309463856	0.145915853	0.256595822	S100A13
614	ENSG00000033867.16	95.60225619	0.466158576	0.219604776	0.256595822	SLC4A7
615	ENSG00000065883.16	125.8621942	-0.43733105	0.20620543	0.256595822	CDK13
616	ENSG00000185900.11	84.01680976	0.485611932	0.228719016	0.256595822	POMK
617	ENSG00000104331.9	133.998598	0.425349225	0.200411501	0.256595822	BPNT2
618	ENSG00000111057.11	1813.243284	-0.260328826	0.122697205	0.256595822	KRT18
619	ENSG00000123179.14	86.20567718	0.574201066	0.270721188	0.256595822	EBPL
620	ENSG00000140835.10	136.0298142	0.398179045	0.187727005	0.256595822	CHST4
621	ENSG00000114573.10	367.1105371	-0.334941531	0.158192771	0.257873122	ATP6V1A
622	ENSG00000277775.2	1467.979179	0.270519656	0.127869407	0.257873122	H3C7
623	ENSG00000164626.9	89.1168999	0.44669308	0.211142418	0.257873122	KCNK5
624	ENSG00000104660.19	180.526598	0.430423481	0.20325202	0.257873122	LEPROTL1
625	ENSG00000168701.19	138.5584604	0.399665385	0.188873803	0.257873122	TMEM208
626	ENSG00000100065.15	90.42194206	-0.488335082	0.231399394	0.260818377	CARD10
627	ENSG00000145495.16	461.7937935	0.311860589	0.147987733	0.260822156	MARCHF6
628	ENSG00000183742.13	575.2525914	-0.280397378	0.1329579	0.260822156	MACC1
629	ENSG00000137154.13	990.9445633	0.290166173	0.137706883	0.260822156	RPS6
630	ENSG00000183684.8	921.9643548	0.283340313	0.134354098	0.260822156	ALYREF
631	ENSG00000276043.5	113.374142	-0.440931154	0.209236545	0.260822156	UHRF1
632	ENSG00000198730.9	198.5217459	-0.415257782	0.197202461	0.261301457	CTR9
633	ENSG00000168653.11	545.7244817	0.325846322	0.154868748	0.261589307	NDUFS5
634	ENSG00000001561.7	108.5998094	0.467639157	0.222213803	0.261589307	ENPP4
635	ENSG00000105618.14	235.3150927	-0.334294032	0.158993873	0.262116918	PRPF31
636	ENSG00000172172.8	254.8344594	0.373940985	0.177970073	0.262266081	MRPL13
637	ENSG00000077150.20	133.6463313	-0.418706538	0.199284244	0.262266081	NFKB2
638	ENSG00000081870.11	128.4615214	0.426781137	0.203348212	0.263330226	HSPB11
639	ENSG00000122642.11	120.9220105	0.482377747	0.230434032	0.266448889	FKBP9
640	ENSG00000124783.14	396.9143714	0.390585612	0.186764996	0.267357171	SSR1
641	ENSG00000178719.17	265.5856634	0.349984338	0.167581292	0.268830089	GRINA
642	ENSG00000100823.12	517.4200902	-0.285289789	0.136653147	0.268906864	APEX1
643	ENSG00000111639.8	763.0553338	0.264904504	0.126968961	0.268940703	MRPL51
644	ENSG00000173812.11	1298.385424	-0.280835147	0.134591632	0.268940703	EIF1
645	ENSG00000077232.18	325.4964185	0.42739077	0.205143413	0.270501274	DNAJC10
646	ENSG00000171302.17	112.1702405	0.418584607	0.201062393	0.271083033	CANT1
647	ENSG00000110651.12	987.6044989	0.288352732	0.138641637	0.272005482	CD81
648	ENSG00000123159.16	217.6122541	-0.362078032	0.174335261	0.272735717	GIPC1
649	ENSG00000076928.18	167.2910224	-0.447799722	0.215614762	0.272735717	ARHGEF1
650	ENSG00000125534.10	431.4487342	0.337747595	0.16259433	0.272735717	PPDPF
651	ENSG00000118007.13	104.5312696	-0.419397121	0.202053482	0.273100337	STAG1
652	ENSG00000134954.14	158.3558401	-0.387268008	0.186728923	0.273664885	ETS1
653	ENSG00000184992.13	287.9434321	0.352103958	0.169805689	0.273664885	BRI3BP
654	ENSG00000113621.15	107.2897923	0.437604815	0.211245464	0.274597437	TXNDC15
655	ENSG00000142937.12	560.3991172	0.415792446	0.200954218	0.274605364	RPS8
656	ENSG00000138036.18	91.56380809	-0.449989297	0.217455213	0.274605364	DYNC2LI1
657	ENSG00000135318.12	146.1142896	-0.4737561	0.228827275	0.274605364	NT5E
658	ENSG00000175203.16	457.5548573	-0.280641739	0.135639201	0.274605364	DCTN2
659	ENSG00000163918.10	381.5020538	0.294047671	0.142330828	0.27620669	RFC4
660	ENSG00000275066.5	194.862761	-0.359381442	0.174053897	0.27620669	SYNRG
661	ENSG00000104853.16	635.4188827	0.286086653	0.138516415	0.27620669	CLPTM1
662	ENSG00000031698.13	635.2601377	-0.290241121	0.140647506	0.276570983	SARS1
663	ENSG00000070814.22	410.8610305	0.297178917	0.14407209	0.276756079	TCOF1
664	ENSG00000077235.18	285.0612473	-0.441269724	0.214008835	0.276867875	GTF3C1
665	ENSG00000143158.11	202.4084354	0.3422253	0.16616428	0.277703799	MPC2
666	ENSG00000156467.10	238.1080632	0.351014975	0.170441814	0.277703799	UQCRB
667	ENSG00000152952.12	397.0628787	0.388708244	0.189750488	0.283407269	PLOD2
668	ENSG00000186468.13	993.1297951	0.281807729	0.137567556	0.283407269	RPS23
669	ENSG00000146085.8	129.7718623	-0.404534099	0.197403538	0.283407269	MMUT
670	ENSG00000100201.22	1284.674265	-0.282279174	0.137732015	0.283407269	DDX17
671	ENSG00000198157.11	162.5198826	0.366261163	0.178842451	0.283407269	HMGN5
672	ENSG00000001626.16	656.6106388	-0.303447875	0.148319079	0.284384187	CFTR
673	ENSG00000171858.18	1243.688104	0.34434541	0.168515019	0.285680931	RPS21
674	ENSG00000132467.4	98.26390471	-0.442436796	0.216912534	0.28654328	UTP3
675	ENSG00000113407.14	841.8115415	-0.3137926	0.153824077	0.28654328	TARS1
676	ENSG00000166788.10	112.2846693	0.425410069	0.20842507	0.28654328	SAAL1
677	ENSG00000100109.17	121.8618337	-0.462009189	0.226488137	0.28654328	TFIP11
678	ENSG00000172380.6	240.1584069	-0.384207115	0.188514146	0.28677285	GNG12
679	ENSG00000146676.10	92.17075394	-0.435389469	0.213684712	0.28677285	PURB
680	ENSG00000166689.16	122.1242272	-0.505083532	0.247861098	0.28677285	PLEKHA7
681	ENSG00000160310.18	91.56273128	-0.450491063	0.221281508	0.287528201	PRMT2
682	ENSG00000139725.8	126.6713338	-0.402010884	0.197531378	0.287557841	RHOF
683	ENSG00000111445.14	207.2271311	0.338303151	0.166308511	0.287707738	RFC5
684	ENSG00000141741.12	3239.284442	0.280708622	0.138025828	0.287707738	MIEN1
685	ENSG00000176393.11	283.2036374	-0.325167013	0.160145574	0.288503135	RNPEP
686	ENSG00000171209.3	537.9949315	0.371891719	0.183099862	0.288503135	CSN3
687	ENSG00000132436.11	170.1590458	0.353185593	0.173968664	0.288503135	FIGNL1
688	ENSG00000242247.11	98.6006869	-0.425166772	0.209425022	0.288503135	ARFGAP3
689	ENSG00000091127.14	117.1676115	0.390691799	0.192547251	0.288840593	PUS7
690	ENSG00000127329.15	188.1442346	0.445459218	0.219667898	0.289249082	PTPRB
691	ENSG00000215301.11	1326.110077	-0.308292128	0.152090234	0.28941378	DDX3X
692	ENSG00000112473.18	348.0834087	0.3117039	0.153898345	0.290137827	SLC39A7
693	ENSG00000115641.19	243.1966357	-0.331269222	0.164075131	0.293771847	FHL2
694	ENSG00000168938.6	126.0076242	0.431170582	0.213657087	0.293771847	PPIC
695	ENSG00000239306.5	136.050639	-0.454901266	0.225354263	0.293771847	RBM14
696	ENSG00000124198.9	247.1464576	-0.325967776	0.161548046	0.293771847	ARFGEF2
697	ENSG00000114491.14	334.9056019	0.31475536	0.156082035	0.294174041	UMPS
698	ENSG00000137309.20	1381.553037	-0.261126939	0.129531907	0.294226087	HMGA1
699	ENSG00000099901.17	207.4296388	0.349670369	0.173529652	0.294423475	RANBP1
700	ENSG00000163811.12	352.3990759	0.305598771	0.151710559	0.294474783	WDR43
701	ENSG00000113441.16	305.1957598	0.356802214	0.17718066	0.294474783	LNPEP
702	ENSG00000006125.18	957.4548994	-0.268200201	0.133260683	0.294882711	AP2B1
703	ENSG00000126088.14	157.792786	-0.371864074	0.184830697	0.294941599	UROD
704	ENSG00000067057.17	1919.811813	-0.32161657	0.160187948	0.297464153	PFKP
705	ENSG00000155366.17	340.0387752	-0.297251519	0.148185366	0.298317998	RHOC
706	ENSG00000163739.5	82.57814592	0.469023375	0.233930773	0.298588569	CXCL1
707	ENSG00000062582.14	140.9033305	0.37091535	0.185148923	0.299324654	MRPS24
708	ENSG00000196730.13	209.0984498	-0.348871312	0.174217696	0.299494015	DAPK1
709	ENSG00000125991.20	830.3903293	0.289101742	0.144644193	0.301776146	ERGIC3
710	ENSG00000147459.18	144.9704088	-0.366783788	0.183567369	0.301795623	DOCK5
711	ENSG00000136527.18	798.4196729	0.250548076	0.125598722	0.303280969	TRA2B
712	ENSG00000123200.16	101.8621274	-0.528915019	0.265110542	0.303280969	ZC3H13
713	ENSG00000119705.10	505.380524	0.295067963	0.148000926	0.303674209	SLIRP
714	ENSG00000182240.16	86.85764962	0.47083521	0.236566784	0.305702258	BACE2
715	ENSG00000197122.12	117.2918887	-0.406885289	0.204511139	0.305804775	SRC
716	ENSG00000075539.15	100.5357538	-0.472537363	0.237776225	0.306136756	FRYL
717	ENSG00000204525.16	686.4917363	0.296455447	0.14915694	0.306136756	HLA-C
718	ENSG00000122565.19	680.0588461	0.289276918	0.145513735	0.306136756	CBX3
719	ENSG00000135917.16	143.2917876	0.44629845	0.224820431	0.307293379	SLC19A3
720	ENSG00000114450.11	252.6527485	0.325441433	0.164071003	0.30802191	GNB4
721	ENSG00000136240.10	1513.232921	0.306456468	0.154772228	0.310136987	KDELR2
722	ENSG00000158195.11	148.6378517	-0.400617825	0.202898024	0.312206815	WASF2
723	ENSG00000144959.11	826.8812524	0.314700778	0.159283862	0.312206815	NCEH1
724	ENSG00000079819.19	891.6548318	-0.269415186	0.136495839	0.312206815	EPB41L2
725	ENSG00000137055.15	213.6695588	0.31981837	0.16184016	0.312206815	PLAA
726	ENSG00000165238.16	138.4368137	-0.375977252	0.190372049	0.312206815	WNK2
727	ENSG00000128311.14	257.7587522	-0.343371262	0.17397351	0.312206815	TST
728	ENSG00000103342.13	728.2001019	-0.261962852	0.132890134	0.313128532	GSPT1
729	ENSG00000147140.16	1061.963986	-0.359675252	0.182442689	0.313128532	NONO
730	ENSG00000112029.10	89.3793518	0.455947722	0.23143162	0.313548775	FBXO5
731	ENSG00000092964.18	553.488437	-0.294279707	0.149597795	0.314920851	DPYSL2
732	ENSG00000121316.11	211.8036101	0.40611242	0.206453363	0.314920851	PLBD1
733	ENSG00000162368.13	339.0246274	0.362916328	0.184618826	0.315167274	CMPK1
734	ENSG00000234745.11	481.0017977	0.275857499	0.140343196	0.315167274	HLA-B
735	ENSG00000077152.11	303.4727612	0.300792355	0.153347502	0.315722021	UBE2T
736	ENSG00000071127.17	1150.431526	-0.259135426	0.13196024	0.315722021	WDR1
737	ENSG00000071189.21	94.49182527	0.429995114	0.219228153	0.315722021	SNX13
738	ENSG00000106052.13	773.052115	-0.268039188	0.136552732	0.315722021	TAX1BP1
739	ENSG00000108828.16	553.0844539	-0.278077862	0.141740376	0.315722021	VAT1
740	ENSG00000108588.14	344.4846269	0.344675525	0.175784384	0.315722021	CCDC47
741	ENSG00000101246.20	85.91837715	0.455159866	0.232113549	0.315722021	ARFRP1
742	ENSG00000171960.11	140.726595	0.357960335	0.182821935	0.316098508	PPIH
743	ENSG00000116161.18	378.4193615	0.361303483	0.184498937	0.316098508	CACYBP
744	ENSG00000168906.13	562.6828978	-0.3014897	0.153920821	0.316098508	MAT2A
745	ENSG00000069849.11	281.6797526	0.400074832	0.204155209	0.316098508	ATP1B3
746	ENSG00000083857.14	860.9221719	0.336045357	0.171764074	0.316809866	FAT1
747	ENSG00000137288.10	253.3450515	0.34183706	0.174950712	0.3174099	UQCC2
748	ENSG00000157483.9	730.0595147	-0.28920899	0.147941422	0.3174099	MYO1E
749	ENSG00000133422.14	119.840995	-0.428677136	0.219395047	0.3174099	MORC2
750	ENSG00000143013.13	140.7500164	0.387609968	0.198455214	0.317555839	LMO4
751	ENSG00000085978.22	108.4853245	-0.404579198	0.207290659	0.318160338	ATG16L1
752	ENSG00000142892.15	243.2544218	0.336950197	0.172750553	0.318661723	PIGK
753	ENSG00000168216.13	261.5346094	0.379579201	0.195041037	0.32079237	LMBRD1
754	ENSG00000158467.16	145.3277886	-0.373481573	0.191920082	0.32079237	AHCYL2
755	ENSG00000161800.13	268.5519063	0.294599323	0.151392752	0.32079237	RACGAP1
756	ENSG00000068079.8	168.2031715	0.40395515	0.207661578	0.32086785	IFI35
757	ENSG00000114125.14	174.7626663	-0.357899051	0.18420657	0.321095925	RNF7
758	ENSG00000118855.21	304.9707885	0.359542374	0.185210693	0.321095925	MFSD1
759	ENSG00000204392.11	202.130111	0.339591659	0.174927725	0.321095925	LSM2
760	ENSG00000130363.12	92.15140337	-0.454430069	0.234176021	0.321095925	RSPH3
761	ENSG00000110958.16	720.9595069	0.365341177	0.188272373	0.321095925	PTGES3
762	ENSG00000167005.14	783.4164658	0.278484382	0.143419621	0.321095925	NUDT21
763	ENSG00000178999.13	210.177686	0.33105497	0.170610032	0.321095925	AURKB
764	ENSG00000141030.13	222.0223864	0.349724065	0.17986548	0.321095925	COPS3
765	ENSG00000079739.17	445.2680714	-0.294599529	0.151943766	0.321829138	PGM1
766	ENSG00000140632.17	364.933403	-0.310839858	0.16048569	0.322904564	GLYR1
767	ENSG00000143418.20	476.8852841	0.298121754	0.154219066	0.325229718	CERS2
768	ENSG00000139324.12	129.9017841	0.416809569	0.215730735	0.325229718	TMTC3
769	ENSG00000011422.12	89.20716931	0.47592594	0.246314665	0.325229718	PLAUR
770	ENSG00000124006.15	91.73410436	-0.54184069	0.280855562	0.326941065	OBSL1
771	ENSG00000162522.11	157.9485918	-0.353013327	0.183139502	0.327365918	KIAA1522
772	ENSG00000093009.11	177.5552656	0.357385251	0.18536174	0.327365918	CDC45
773	ENSG00000160213.9	435.0731804	-0.273192814	0.142172325	0.331363571	CSTB
774	ENSG00000183741.12	242.1345464	-0.412423564	0.214671916	0.331363571	CBX6
775	ENSG00000184661.14	194.8935805	0.359663864	0.187369563	0.33198373	CDCA2
776	ENSG00000102531.16	125.9176801	-0.400535413	0.208693918	0.33198373	FNDC3A
777	ENSG00000119326.15	231.3478076	0.307724647	0.160534033	0.333367144	CTNNAL1
778	ENSG00000103549.21	218.3372118	-0.345388649	0.18030618	0.333945738	RNF40
779	ENSG00000035403.18	619.4475238	-0.312038187	0.162979445	0.334270072	VCL
780	ENSG00000196975.16	9340.663989	-0.207929376	0.108685726	0.334963943	ANXA4
781	ENSG00000148688.14	98.11526375	0.400239531	0.209389811	0.335818863	RPP30
782	ENSG00000105968.19	634.3961171	0.259640654	0.135924695	0.336373129	H2AZ2
783	ENSG00000158406.5	2908.100614	0.246160884	0.128952694	0.336483024	H4C8
784	ENSG00000106537.8	434.0933456	0.371200695	0.194436007	0.336483024	TSPAN13
785	ENSG00000219200.11	117.86592	-0.396243968	0.207740375	0.337230374	RNASEK
786	ENSG00000107566.14	134.2134972	0.452915908	0.237597816	0.337705795	ERLIN1
787	ENSG00000160789.21	2021.985018	-0.313072777	0.16452903	0.339378228	LMNA
788	ENSG00000103363.15	1013.342713	0.282348675	0.148416596	0.339378228	ELOB
789	ENSG00000130638.17	1019.27072	0.236744079	0.124443178	0.339378228	ATXN10
790	ENSG00000226479.4	103.9819195	0.399434253	0.210620272	0.340635451	TMEM185B
791	ENSG00000173905.9	181.270182	0.390716835	0.206093635	0.340635451	GOLIM4
792	ENSG00000204463.12	1329.816779	-0.24316129	0.128037877	0.340635451	BAG6
793	ENSG00000120253.14	185.2238189	0.329676286	0.173579676	0.340635451	NUP43
794	ENSG00000151461.20	113.4071504	-0.387150051	0.204202489	0.340635451	UPF2
795	ENSG00000119596.18	131.5962051	-0.451938847	0.23834088	0.340635451	YLPM1
796	ENSG00000102890.16	87.91606189	-0.450453299	0.237353279	0.340635451	ELMO3
797	ENSG00000167522.16	103.8869424	-0.485182913	0.255594348	0.340635451	ANKRD11
798	ENSG00000131467.11	714.9700728	0.246454742	0.12993294	0.340635451	PSME3
799	ENSG00000141367.12	2377.50054	-0.305139372	0.161066223	0.340995589	CLTC
800	ENSG00000167460.17	493.4806323	-0.296537637	0.156545289	0.340995589	TPM4
801	ENSG00000158615.9	159.1279753	0.35339349	0.186898336	0.341116614	PPP1R15B
802	ENSG00000214944.9	212.4533232	-0.361365738	0.190919925	0.341116614	ARHGEF28
803	ENSG00000096401.8	319.0710473	-0.41605725	0.219832182	0.341116614	CDC5L
804	ENSG00000112742.10	125.8340167	0.42486266	0.224714667	0.341116614	TTK
805	ENSG00000136261.15	928.5123826	0.236325977	0.124944944	0.341116614	BZW2
806	ENSG00000108651.10	212.5180196	-0.365610659	0.193416025	0.341116614	UTP6
807	ENSG00000130309.11	213.5757855	0.321591804	0.170013583	0.341116614	COLGALT1
808	ENSG00000143367.16	120.4977343	-0.38729906	0.204964341	0.341228935	TUFT1
809	ENSG00000166851.15	456.5898226	0.304607691	0.161278101	0.341491482	PLK1
810	ENSG00000166441.13	225.363406	0.341476992	0.181000887	0.341863809	RPL27A
811	ENSG00000130669.17	115.5067481	-0.383332686	0.203072726	0.341863809	PAK4
812	ENSG00000101407.13	308.0471003	0.29429256	0.155982764	0.341863809	TTI1
813	ENSG00000162377.6	140.4735193	0.346723637	0.183957686	0.342709542	COA7
814	ENSG00000107929.15	244.8071039	-0.318275934	0.168897372	0.342709542	LARP4B
815	ENSG00000091490.11	251.3596091	0.406431879	0.215831344	0.343327809	SEL1L3
816	ENSG00000126777.18	275.4647127	0.433777079	0.230604211	0.344508772	KTN1
817	ENSG00000133313.15	737.7295393	-0.25694975	0.136712685	0.345270876	CNDP2
818	ENSG00000124155.18	283.0963218	0.319453313	0.17001317	0.345270876	PIGT
819	ENSG00000197822.11	230.6297091	0.316354436	0.168460138	0.34568873	OCLN
820	ENSG00000151148.14	92.96966232	-0.410720608	0.218836177	0.346111337	UBE3B
821	ENSG00000023228.14	576.8503022	-0.266298459	0.14220032	0.346412597	NDUFS1
822	ENSG00000071539.14	106.8505813	0.395788018	0.211224304	0.346412597	TRIP13
823	ENSG00000124795.17	267.110805	0.324341614	0.17296288	0.346412597	DEK
824	ENSG00000003989.18	95.44240595	0.43016598	0.229663053	0.346412597	SLC7A2
825	ENSG00000120697.9	139.2909071	0.400576609	0.213787752	0.346412597	ALG5
826	ENSG00000171490.13	534.9123771	0.282919323	0.150844024	0.346412597	RSL1D1
827	ENSG00000062716.13	442.5962786	0.29602412	0.157922402	0.346412597	VMP1
828	ENSG00000114126.18	84.32174067	-0.421028308	0.224924213	0.346645591	TFDP2
829	ENSG00000072364.13	193.7695958	-0.391493808	0.209239553	0.346882059	AFF4
830	ENSG00000075292.19	134.1204358	-0.451451453	0.241362134	0.346933777	ZNF638
831	ENSG00000104946.13	89.31747708	-0.40445693	0.216360313	0.347350384	TBC1D17
832	ENSG00000137575.12	352.0387879	-0.275423846	0.147397921	0.347555352	SDCBP
833	ENSG00000169908.12	6528.462946	0.295396912	0.158272361	0.348024501	TM4SF1
834	ENSG00000239264.9	333.6047291	0.299426131	0.16036681	0.348024501	TXNDC5
835	ENSG00000166974.13	137.701201	-0.365528628	0.195848934	0.348024501	MAPRE2
836	ENSG00000149273.15	1426.60931	0.229410879	0.122982153	0.348377787	RPS3
837	ENSG00000167986.14	1379.250018	-0.330287024	0.177233115	0.349019294	DDB1
838	ENSG00000172269.19	112.5063004	0.412193605	0.221190485	0.349019294	DPAGT1
839	ENSG00000066135.13	193.2905792	-0.33354466	0.179841904	0.349631251	KDM4A
840	ENSG00000116133.13	1352.957504	0.220807869	0.118629529	0.349631251	DHCR24
841	ENSG00000134255.14	117.579312	0.377540536	0.203229168	0.349631251	CEPT1
842	ENSG00000144034.16	90.65211714	0.413794068	0.222990269	0.349631251	TPRKB
843	ENSG00000145335.17	93.68615512	-0.42622154	0.229111025	0.349631251	SNCA
844	ENSG00000040275.17	96.99771746	0.394771361	0.21278311	0.349631251	SPDL1
845	ENSG00000197451.12	829.7184968	0.22923858	0.12349094	0.349631251	HNRNPAB
846	ENSG00000170542.6	181.3088391	0.345499101	0.186319756	0.349631251	SERPINB9
847	ENSG00000109919.10	458.451148	0.308937282	0.166261311	0.349631251	MTCH2
848	ENSG00000111321.11	127.8467239	0.409216317	0.220315763	0.349631251	LTBR
849	ENSG00000111261.14	164.2461442	0.358311817	0.192764938	0.349631251	MANSC1
850	ENSG00000100852.13	101.7737025	-0.398076929	0.214295916	0.349631251	ARHGAP5
851	ENSG00000165949.12	221.3722017	0.321993048	0.173605508	0.349631251	IFI27
852	ENSG00000197170.10	346.4350988	0.307320375	0.165199397	0.349631251	PSMD12
853	ENSG00000101363.12	166.5888327	-0.345190731	0.185610246	0.349631251	MANBAL
854	ENSG00000102038.16	96.68991922	-0.416434324	0.224124881	0.349631251	SMARCA1
855	ENSG00000138160.6	352.1756113	0.266791222	0.143994188	0.350433396	KIF11
856	ENSG00000178982.10	707.8681282	0.268663324	0.145263529	0.35262528	EIF3K
857	ENSG00000116741.8	293.3749113	0.276732821	0.149777948	0.353610715	RGS2
858	ENSG00000070756.16	337.9334555	-0.310061328	0.16785467	0.353610715	PABPC1
859	ENSG00000197879.17	638.4367458	-0.246184635	0.133398352	0.354558208	MYO1C
860	ENSG00000076248.11	336.4675927	0.283848857	0.15389838	0.355013033	UNG
861	ENSG00000174891.13	156.6435107	0.373255723	0.202451185	0.355163172	RSRC1
862	ENSG00000152422.16	318.8103529	-0.298403835	0.16190129	0.355195917	XRCC4
863	ENSG00000137076.21	494.4804499	-0.736037277	0.39960158	0.35573231	TLN1
864	ENSG00000143771.12	192.8105086	0.39376078	0.214206476	0.356120433	CNIH4
865	ENSG00000150782.12	531.2837061	-0.270903203	0.147230409	0.356120433	IL18
866	ENSG00000134531.10	257.9094377	0.333251156	0.181329575	0.356120433	EMP1
867	ENSG00000138629.16	169.5937144	0.320757822	0.174405655	0.356120433	UBL7
868	ENSG00000184470.21	83.65554024	-0.412030426	0.22395668	0.356120433	TXNRD2
869	ENSG00000100372.15	157.3452667	0.363240262	0.197523631	0.356120433	SLC25A17
870	ENSG00000102119.11	155.2785772	0.389614919	0.211979602	0.356120433	EMD
871	ENSG00000186575.19	215.26743	-0.293209616	0.159662728	0.356814969	NF2
872	ENSG00000196950.14	190.5930756	0.367696819	0.200476033	0.358148432	SLC39A10
873	ENSG00000274997.2	969.3189384	0.261892245	0.142830593	0.358148432	H2AC12
874	ENSG00000130227.17	343.6351591	0.275669414	0.150459254	0.358148432	XPO7
875	ENSG00000099250.18	258.3107871	0.309515782	0.168894943	0.358148432	NRP1
876	ENSG00000102007.11	800.8715879	0.267436111	0.14592414	0.358148432	PLP2
877	ENSG00000115942.9	95.79231797	0.393674599	0.215305496	0.359778597	ORC2
878	ENSG00000181744.9	130.154743	0.437840515	0.239573269	0.359778597	DIPK2A
879	ENSG00000109501.14	99.06801257	0.373763331	0.204455254	0.359778597	WFS1
880	ENSG00000112655.16	185.7683256	0.304967833	0.166962647	0.359778597	PTK7
881	ENSG00000105854.13	181.2850711	0.342582155	0.187403062	0.359778597	PON2
882	ENSG00000174939.11	106.4213732	-0.38689096	0.211813193	0.359778597	ASPHD1
883	ENSG00000184009.12	4724.173683	-0.263621923	0.144310415	0.359778597	ACTG1
884	ENSG00000057252.13	679.2703442	0.338322364	0.18533571	0.359893091	SOAT1
885	ENSG00000102858.13	177.0281963	-0.316210524	0.173227997	0.359893091	MGRN1
886	ENSG00000196235.14	369.9757213	-0.681934696	0.373864704	0.36059428	SUPT5H
887	ENSG00000064012.22	200.0630645	-0.335631968	0.184080485	0.36075261	CASP8
888	ENSG00000149115.14	234.0734292	-0.345501197	0.189544214	0.36075261	TNKS1BP1
889	ENSG00000156931.16	114.1879434	-0.357125511	0.196184667	0.362305607	VPS8
890	ENSG00000163362.11	91.31551693	-0.415358006	0.228751353	0.365408431	INAVA
891	ENSG00000113580.15	134.0351687	0.351397812	0.193555901	0.365408431	NR3C1
892	ENSG00000151694.14	222.2232809	0.338046112	0.18637138	0.366166312	ADAM17
893	ENSG00000148358.19	86.39227711	0.411831077	0.22712461	0.366166312	GPR107
894	ENSG00000136436.15	253.2262941	-0.290701443	0.16034046	0.366166312	CALCOCO2
895	ENSG00000059378.13	94.87185053	0.408927129	0.225702674	0.366697519	PARP12
896	ENSG00000180879.14	742.3152195	0.251745426	0.138981635	0.366697519	SSR4
897	ENSG00000181577.16	91.18302465	-0.403867489	0.22363616	0.370703983	C6orf223
898	ENSG00000213593.10	137.1835065	0.359480991	0.199168186	0.370703983	TMX2
899	ENSG00000136156.15	857.3348689	0.310346506	0.171945277	0.370703983	ITM2B
900	ENSG00000100258.18	140.8401902	0.353844743	0.196463245	0.373432002	LMF2
901	ENSG00000065518.8	166.9807757	0.341223659	0.189559859	0.373553779	NDUFB4
902	ENSG00000225921.7	150.5804719	0.325257973	0.180707395	0.373553779	NOL7
903	ENSG00000138346.15	111.9290139	0.375578062	0.208873394	0.374619636	DNA2
904	ENSG00000137563.12	107.5318864	0.436833406	0.243039143	0.37480924	GGH
905	ENSG00000117650.13	118.9689996	0.359036232	0.19994922	0.375828701	NEK2
906	ENSG00000100906.11	117.1582064	0.37782397	0.210574579	0.376555435	NFKBIA
907	ENSG00000101199.13	139.1913779	-0.341069059	0.190291424	0.377710812	ARFGAP1
908	ENSG00000177721.4	87.5660931	0.447599885	0.249939426	0.37838787	ANXA2R
909	ENSG00000204590.12	186.3075832	-0.344334616	0.192363001	0.37838787	GNL1
910	ENSG00000253729.8	2050.352249	0.238700678	0.133337601	0.37838787	PRKDC
911	ENSG00000157827.20	82.07650408	-0.415843353	0.232474854	0.379014473	FMNL2
912	ENSG00000115310.18	719.8144753	-0.242966629	0.135919994	0.379027632	RTN4
913	ENSG00000189091.13	1089.707266	-0.361172272	0.202084241	0.379027632	SF3B3
914	ENSG00000168411.14	285.9556686	0.27513288	0.15386499	0.379027632	RFWD3
915	ENSG00000172270.20	1395.810783	0.248530022	0.139096329	0.379027632	BSG
916	ENSG00000151348.15	255.0477313	0.353949581	0.198277783	0.379364589	EXT2
917	ENSG00000174442.12	146.1833768	0.332661556	0.186381443	0.379364589	ZWILCH
918	ENSG00000062598.18	87.56815144	-0.420890807	0.23576872	0.379364589	ELMO2
919	ENSG00000213853.10	145.0490274	0.326235084	0.182883452	0.37978121	EMP2
920	ENSG00000162695.12	230.0562565	0.312345352	0.17553728	0.380726511	SLC30A7
921	ENSG00000163694.15	260.2059701	-0.356053362	0.199883717	0.380726511	RBM47
922	ENSG00000105974.12	194.4476684	0.305926493	0.171798255	0.380726511	CAV1
923	ENSG00000086827.9	152.1527026	0.330221821	0.185641254	0.380726511	ZW10
924	ENSG00000127337.7	88.02356179	0.396918939	0.222909056	0.380726511	YEATS4
925	ENSG00000120699.13	121.6908079	0.383265959	0.215239911	0.380726511	EXOSC8
926	ENSG00000140350.15	630.1899346	0.229549109	0.12905243	0.380726511	ANP32A
927	ENSG00000105289.15	82.7189159	-0.455866419	0.256123512	0.380726511	TJP3
928	ENSG00000145494.12	370.6913297	0.260393475	0.146532805	0.381723347	NDUFS6
929	ENSG00000134215.16	193.7848625	-0.317708546	0.178870688	0.381834281	VAV3
930	ENSG00000081154.12	177.2817752	0.323044668	0.181954393	0.381834281	PCNP
931	ENSG00000140829.12	195.2533979	-0.362180779	0.203943587	0.381834281	DHX38
932	ENSG00000100083.19	98.82925196	-0.397651163	0.224107532	0.38228767	GGA1
933	ENSG00000108679.13	745.3404328	0.237331427	0.134030134	0.38491496	LGALS3BP
934	ENSG00000118181.11	726.5965166	0.261604245	0.147825752	0.385382211	RPS25
935	ENSG00000071054.16	365.3173741	-0.269587696	0.152551326	0.385814632	MAP4K4
936	ENSG00000154310.17	113.1799231	-0.394348131	0.223090161	0.385814632	TNIK
937	ENSG00000161204.11	302.357535	-0.335511377	0.189835401	0.385814632	ABCF3
938	ENSG00000148498.16	188.4369741	-0.314589643	0.177931192	0.385814632	PARD3
939	ENSG00000179403.12	110.1560229	0.355200265	0.201733671	0.390413916	VWA1
940	ENSG00000180185.11	137.0019805	-0.355552852	0.201901374	0.390413916	FAHD1
941	ENSG00000164930.12	96.66796965	0.442082623	0.251418549	0.391137176	FZD6
942	ENSG00000125484.12	131.1895261	0.33256263	0.189179798	0.391137176	GTF3C4
943	ENSG00000050130.18	217.0301671	0.329974392	0.187687508	0.391137176	JKAMP
944	ENSG00000128951.14	239.7830701	0.322832699	0.183523152	0.391137176	DUT
945	ENSG00000162607.13	226.1067307	0.33735464	0.192014808	0.391152947	USP1
946	ENSG00000075142.14	602.8039454	-0.230651781	0.131263736	0.391152947	SRI
947	ENSG00000134827.8	220.0033397	-0.319532752	0.181981563	0.391641688	TCN1
948	ENSG00000142657.21	847.1569088	-0.30245803	0.172390607	0.391964973	PGD
949	ENSG00000116478.12	910.3433119	-0.21595967	0.123068841	0.391964973	HDAC1
950	ENSG00000228474.6	186.8395547	-0.390307232	0.222747881	0.392222509	OST4
951	ENSG00000115241.11	541.8271132	0.234354335	0.133689095	0.392222509	PPM1G
952	ENSG00000139641.13	543.3639893	0.255069559	0.145530748	0.392222509	ESYT1
953	ENSG00000111737.12	204.2721396	-0.297641195	0.169815915	0.392222509	RAB35
954	ENSG00000160058.19	109.9208985	-0.352046521	0.201785749	0.392304007	BSDC1
955	ENSG00000066557.6	144.0396492	0.318473888	0.183057894	0.392304007	LRRC40
956	ENSG00000065243.20	265.2224048	0.269521807	0.154730411	0.392304007	PKN2
957	ENSG00000143862.8	114.3560968	-0.339725337	0.194640926	0.392304007	ARL8A
958	ENSG00000135968.21	145.5726332	-0.333024179	0.190754189	0.392304007	GCC2
959	ENSG00000163002.13	90.7080849	0.391373624	0.224925524	0.392304007	NUP35
960	ENSG00000170860.4	152.3888977	0.359028553	0.206414332	0.392304007	LSM3
961	ENSG00000160746.13	86.35913854	0.400930547	0.229606782	0.392304007	ANO10
962	ENSG00000196353.11	107.4260478	-0.382143797	0.218941562	0.392304007	CPNE4
963	ENSG00000163882.9	475.085854	0.291327814	0.166647578	0.392304007	POLR2H
964	ENSG00000138780.15	121.3792207	0.334723755	0.191597857	0.392304007	GSTCD
965	ENSG00000164040.18	186.5584443	0.301789018	0.17285859	0.392304007	PGRMC2
966	ENSG00000131435.13	123.0294268	-0.347405124	0.199449314	0.392304007	PDLIM4
967	ENSG00000278705.1	3456.367743	0.220358084	0.125985845	0.392304007	H4C2
968	ENSG00000197903.8	265.4066183	0.286986462	0.164669105	0.392304007	H2BC12
969	ENSG00000001036.14	118.443488	0.444979717	0.255867427	0.392304007	FUCA2
970	ENSG00000164754.15	429.8220494	0.259855685	0.148795204	0.392304007	RAD21
971	ENSG00000182180.14	350.6141347	0.277669249	0.159088557	0.392304007	MRPS16
972	ENSG00000119953.14	164.5431701	0.311780486	0.179017251	0.392304007	SMNDC1
973	ENSG00000121691.7	358.9058845	-0.257661559	0.147965689	0.392304007	CAT
974	ENSG00000110711.10	133.4438087	-0.342382231	0.196653429	0.392304007	AIP
975	ENSG00000139163.16	314.3643002	-0.266424876	0.15273712	0.392304007	ETNK1
976	ENSG00000091039.17	219.4362535	-0.276905688	0.159105762	0.392304007	OSBPL8
977	ENSG00000139343.10	582.0321751	0.292206006	0.168062838	0.392304007	SNRPF
978	ENSG00000137801.11	511.5345838	0.269208488	0.154493092	0.392304007	THBS1
979	ENSG00000166710.20	1226.611678	0.298962814	0.171620147	0.392304007	B2M
980	ENSG00000046604.13	960.7721315	0.305106865	0.17451443	0.392304007	DSG2
981	ENSG00000203879.12	260.1359863	-0.278910361	0.159796957	0.392304007	GDI1
982	ENSG00000118705.17	2888.369253	0.262703261	0.151195797	0.392886369	RPN2
983	ENSG00000132911.5	197.4232526	-0.289315062	0.166602	0.393277568	NMUR2
984	ENSG00000119969.15	191.6248628	0.303210418	0.174688467	0.393362217	HELLS
985	ENSG00000177666.17	237.6544887	-0.282441429	0.162766325	0.393362217	PNPLA2
986	ENSG00000003056.8	416.1195043	0.326734377	0.188323638	0.393362217	M6PR
987	ENSG00000101457.13	132.116945	-0.33665982	0.194088671	0.393362217	DNTTIP1
988	ENSG00000244405.8	176.7354043	-0.310377148	0.179080725	0.394141457	ETV5
989	ENSG00000103319.12	91.40962848	-0.421318586	0.243233744	0.394597535	EEF2K
990	ENSG00000126787.13	251.8663007	0.323447272	0.186856272	0.395177831	DLGAP5
991	ENSG00000164654.16	119.5704282	0.34937161	0.202267846	0.397529192	MIOS
992	ENSG00000154582.17	152.826123	0.385790767	0.223335461	0.397529192	ELOC
993	ENSG00000116489.13	399.5721227	0.261167744	0.151359814	0.39865328	CAPZA1
994	ENSG00000105011.9	183.5691793	0.291409521	0.169149902	0.400539909	ASF1B
995	ENSG00000143569.19	435.363826	-0.319682798	0.185660223	0.400579475	UBAP2L
996	ENSG00000137073.23	113.5012884	-0.44562627	0.258814432	0.400579475	UBAP2
997	ENSG00000136942.15	172.1201827	0.346017214	0.201132692	0.400615722	RPL35
998	ENSG00000107937.19	715.4401985	-0.282010974	0.163869274	0.400615722	GTPBP4
999	ENSG00000178741.12	338.9780219	0.26298451	0.152830359	0.400615722	COX5A
1000	ENSG00000125912.11	146.8071357	0.328922463	0.191300232	0.401015082	NCLN
1001	ENSG00000086598.11	362.4799989	0.309954187	0.180331299	0.401126249	TMED2
1002	ENSG00000157191.20	103.7916849	-0.375811593	0.219029233	0.402885792	NECAP2
1003	ENSG00000111481.10	753.8108224	0.227073835	0.132321478	0.402885792	COPZ1
1004	ENSG00000176485.11	1025.335421	-0.259233305	0.151209966	0.403693659	PLAAT3
1005	ENSG00000138376.11	121.9442074	0.330386257	0.193118573	0.405044535	BARD1
1006	ENSG00000136518.17	1203.677158	0.215439192	0.125944369	0.405044535	ACTL6A
1007	ENSG00000103035.11	426.752373	0.248280291	0.145152747	0.405044535	PSMD7
1008	ENSG00000188554.15	306.0211108	-0.254222649	0.148610977	0.405044535	NBR1
1009	ENSG00000105281.12	602.8240426	0.239055007	0.139697315	0.405044535	SLC1A5
1010	ENSG00000108064.11	434.7292347	0.272908684	0.159725882	0.406249357	TFAM
1011	ENSG00000134851.13	131.4540942	0.32966673	0.193002239	0.406284843	TMEM165
1012	ENSG00000120533.13	401.4655177	0.304640791	0.178524242	0.407310811	ENY2
1013	ENSG00000108861.9	105.3128739	-0.366233548	0.214735602	0.407710197	DUSP3
1014	ENSG00000060491.16	164.7176486	0.347910551	0.204048051	0.407710566	OGFR
1015	ENSG00000134480.16	144.991172	0.312511983	0.183393137	0.408160012	CCNH
1016	ENSG00000103353.16	398.5534375	-0.256028018	0.150391951	0.4091824	UBFD1
1017	ENSG00000135862.6	1866.43405	0.294230004	0.1728908	0.409280611	LAMC1
1018	ENSG00000173210.20	84.11033549	-0.416963102	0.245310032	0.410683413	ABLIM3
1019	ENSG00000138760.10	370.7160132	0.360044617	0.212056836	0.411902621	SCARB2
1020	ENSG00000096384.20	10672.53659	-0.2901251	0.171040607	0.412017476	HSP90AB1
1021	ENSG00000106392.11	93.41714249	0.476838621	0.281090311	0.412017476	C1GALT1
1022	ENSG00000125124.13	100.3793472	-0.350791024	0.206849285	0.412017476	BBS2
1023	ENSG00000212907.2	226.0229328	0.29911333	0.176245088	0.412017476	MT-ND4L
1024	ENSG00000188976.11	362.8509471	-0.247487942	0.146262117	0.412297931	NOC2L
1025	ENSG00000143401.15	880.6601978	0.226004785	0.133505232	0.412297931	ANP32E
1026	ENSG00000115145.10	81.77717495	-0.380934577	0.224759133	0.412297931	STAM2
1027	ENSG00000180817.12	420.4793126	0.271662533	0.160492051	0.412297931	PPA1
1028	ENSG00000154473.18	327.369	0.256747778	0.151858056	0.412297931	BUB3
1029	ENSG00000124942.14	208.1444144	-0.354160823	0.209422542	0.412297931	AHNAK
1030	ENSG00000089280.19	1075.611787	-0.338857742	0.200219687	0.412297931	FUS
1031	ENSG00000131143.10	1608.543004	0.204340118	0.120877566	0.412297931	COX4I1
1032	ENSG00000189159.16	1550.860444	0.220568504	0.130237044	0.412297931	JPT1
1033	ENSG00000065000.19	281.3931716	-0.27755986	0.164074317	0.412297931	AP3D1
1034	ENSG00000088367.23	423.7884685	-0.253318442	0.149763981	0.412297931	EPB41L1
1035	ENSG00000153574.9	100.0116794	0.354860815	0.210199532	0.412587504	RPIA
1036	ENSG00000092820.18	4665.476782	-0.571338876	0.338776332	0.412587504	EZR
1037	ENSG00000023191.17	464.1706257	-0.259556585	0.15378189	0.412587504	RNH1
1038	ENSG00000061794.13	522.9473225	0.226313627	0.134110285	0.412587504	MRPS35
1039	ENSG00000167191.12	732.583933	0.247017976	0.146470587	0.412587504	GPRC5B
1040	ENSG00000154229.12	161.5752207	-0.299734085	0.177453987	0.412587504	PRKCA
1041	ENSG00000075643.6	192.8088418	0.305726737	0.181184591	0.412587504	MOCOS
1042	ENSG00000005022.6	1180.957392	0.216892271	0.128373425	0.412587504	SLC25A5
1043	ENSG00000121152.10	239.1801913	0.273347613	0.162199098	0.413238287	NCAPH
1044	ENSG00000173193.15	184.2891255	0.305029345	0.181154574	0.413310255	PARP14
1045	ENSG00000137807.15	425.1357345	0.266342682	0.158171636	0.413310255	KIF23
1046	ENSG00000147162.14	177.0715744	-0.310503581	0.184315734	0.413310255	OGT
1047	ENSG00000085365.18	141.4381672	0.394701815	0.234647778	0.414392333	SCAMP1
1048	ENSG00000134873.10	242.1746061	-0.354007501	0.210551532	0.41466438	CLDN10
1049	ENSG00000101294.18	515.3895546	0.276342759	0.164438341	0.414971548	HM13
1050	ENSG00000116688.18	333.7294962	-0.267182327	0.159593982	0.417505652	MFN2
1051	ENSG00000117595.12	121.4400943	-0.407810989	0.243683664	0.417505652	IRF6
1052	ENSG00000130396.20	296.2608359	-0.303719697	0.181396973	0.417505652	AFDN
1053	ENSG00000079459.13	2488.233274	-0.2040421	0.121829028	0.417505652	FDFT1
1054	ENSG00000147592.9	104.0617666	-0.358675228	0.21429453	0.417505652	LACTB2
1055	ENSG00000152558.15	348.9404825	0.315716668	0.188350338	0.417505652	TMEM123
1056	ENSG00000104131.13	100.285099	0.35731529	0.213100509	0.417505652	EIF3J
1057	ENSG00000104979.9	161.6536065	0.338725067	0.202179467	0.417505652	C19orf53
1058	ENSG00000239900.13	441.773546	0.237824114	0.141866754	0.417505652	ADSL
1059	ENSG00000167978.17	626.3081144	-0.355285564	0.212419751	0.417950112	SRRM2
1060	ENSG00000143337.18	120.4288846	0.353847406	0.21168292	0.418403415	TOR1AIP1
1061	ENSG00000109610.6	129.3507995	0.316402241	0.189472638	0.419477396	SOD3
1062	ENSG00000137845.15	1185.640381	0.316432236	0.189612758	0.420023009	ADAM10
1063	ENSG00000167900.12	367.372876	0.239997963	0.143927217	0.420799601	TK1
1064	ENSG00000149503.13	145.5181793	-0.391435237	0.234982771	0.421886787	INCENP
1065	ENSG00000126461.15	202.6883601	-0.290792337	0.174786232	0.423336719	SCAF1
1066	ENSG00000136059.14	156.4086422	-0.394262543	0.237094792	0.423654779	VILL
1067	ENSG00000116871.15	107.2060979	-0.337770293	0.204282351	0.423694416	MAP7D1
1068	ENSG00000184678.10	115.3772664	0.359531144	0.217853202	0.423694416	H2BC21
1069	ENSG00000162813.18	371.4636178	-0.255502025	0.154161479	0.423694416	BPNT1
1070	ENSG00000135763.10	152.6302788	0.311170609	0.188297297	0.423694416	URB2
1071	ENSG00000114988.12	100.2460764	0.347066431	0.209590979	0.423694416	LMAN2L
1072	ENSG00000080345.18	498.1247712	0.228126529	0.13772153	0.423694416	RIF1
1073	ENSG00000188846.14	167.9052708	0.313290929	0.189812916	0.423694416	RPL14
1074	ENSG00000173230.15	187.0353836	0.296081288	0.178465291	0.423694416	GOLGB1
1075	ENSG00000114686.9	1209.481733	0.225106286	0.13635865	0.423694416	MRPL3
1076	ENSG00000179010.14	366.0708172	-0.332718492	0.20058382	0.423694416	MRFAP1
1077	ENSG00000204619.8	146.695435	-0.320373883	0.193718704	0.423694416	PPP1R11
1078	ENSG00000137312.15	372.1503517	-0.233272778	0.140751659	0.423694416	FLOT1
1079	ENSG00000112237.13	165.6561494	0.317590601	0.191672864	0.423694416	CCNC
1080	ENSG00000085719.13	164.0764006	-0.331543302	0.200829902	0.423694416	CPNE3
1081	ENSG00000106771.13	196.6829536	0.339802295	0.204652472	0.423694416	TMEM245
1082	ENSG00000122870.12	393.0496215	-0.242252723	0.14578233	0.423694416	BICC1
1083	ENSG00000171988.19	89.19560181	-0.422117346	0.254231918	0.423694416	JMJD1C
1084	ENSG00000149177.13	100.4737582	0.375410889	0.226102025	0.423694416	PTPRJ
1085	ENSG00000135446.17	800.8457433	0.208351615	0.126074392	0.423694416	CDK4
1086	ENSG00000135108.15	199.0087992	-0.282951365	0.171295977	0.423694416	FBXO21
1087	ENSG00000089159.16	216.1381334	-0.277030699	0.166968026	0.423694416	PXN
1088	ENSG00000136108.15	170.1061354	0.351890742	0.212529257	0.423694416	CKAP2
1089	ENSG00000213741.11	1261.30733	-0.307108093	0.185565994	0.423694416	RPS29
1090	ENSG00000170296.10	564.7520781	-0.252427435	0.152918272	0.423694416	GABARAP
1091	ENSG00000108671.11	670.9100847	0.212252632	0.127916559	0.423694416	PSMD11
1092	ENSG00000141738.14	3846.484116	-0.249629157	0.150503861	0.423694416	GRB7
1093	ENSG00000160209.19	320.1673576	-0.250162428	0.15128667	0.423694416	PDXK
1094	ENSG00000100216.6	376.8473815	0.247851417	0.149895889	0.423694416	TOMM22
1095	ENSG00000105676.14	100.0127154	-0.345029058	0.209143567	0.423844434	ARMC6
1096	ENSG00000124532.15	135.8579413	0.325868976	0.197677029	0.424536795	MRS2
1097	ENSG00000119335.17	147.0771168	0.332533838	0.201934657	0.425687228	SET
1098	ENSG00000136270.14	390.7856706	-0.246077127	0.14954171	0.425964482	TBRG4
1099	ENSG00000049759.19	327.8812961	-0.269308776	0.163657866	0.425964482	NEDD4L
1100	ENSG00000172057.10	1746.186835	0.197834236	0.120288735	0.426350853	ORMDL3
1101	ENSG00000132153.15	150.2643184	-0.39986351	0.243835402	0.430171085	DHX30
1102	ENSG00000122952.17	429.9373297	0.248338568	0.151592999	0.431285238	ZWINT
1103	ENSG00000114993.17	160.6547652	-0.290269811	0.177254017	0.43142679	RTKN
1104	ENSG00000167272.11	143.0626682	0.30356028	0.185492569	0.431996991	POP5
1105	ENSG00000129354.12	300.167937	-0.253717912	0.155162887	0.432794148	AP1M2
1106	ENSG00000275379.2	407.8438497	0.231825951	0.141868005	0.432884503	H3C11
1107	ENSG00000075624.17	15379.46841	-0.202320676	0.123838241	0.432884503	ACTB
1108	ENSG00000196365.12	213.3411317	-0.330058474	0.201934197	0.432884503	LONP1
1109	ENSG00000198836.10	545.1370077	0.226766838	0.138948454	0.434031004	OPA1
1110	ENSG00000276410.4	137.4092105	0.298922916	0.183305403	0.434630055	H2BC3
1111	ENSG00000161533.12	383.0801122	-0.230041428	0.141089	0.434630055	ACOX1
1112	ENSG00000165105.10	134.2928798	-0.317568168	0.194898149	0.435187838	RASEF
1113	ENSG00000166200.15	237.2334207	0.256344037	0.157445816	0.435924723	COPS2
1114	ENSG00000173473.11	478.9524521	-0.266079696	0.163525647	0.436424278	SMARCC1
1115	ENSG00000198286.9	103.5845878	-0.354760723	0.218123365	0.436677039	CARD11
1116	ENSG00000155287.11	551.9094602	1.234577401	0.760018853	0.437699246	SLC25A28
1117	ENSG00000278259.4	85.13209671	0.357298751	0.219907153	0.437699246	MYO19
1118	ENSG00000067066.17	205.2549753	0.27215647	0.167667174	0.438390009	SP100
1119	ENSG00000127603.29	594.666669	-0.24428775	0.150717845	0.439174159	MACF1
1120	ENSG00000163814.8	207.9728989	0.275962952	0.170249195	0.439174159	CDCP1
1121	ENSG00000196586.16	1159.004996	-0.231682686	0.142861042	0.439174159	MYO6
1122	ENSG00000120885.22	1052.907376	0.211971372	0.130808934	0.439174159	CLU
1123	ENSG00000198642.7	97.81632147	0.342996349	0.211708447	0.439174159	KLHL9
1124	ENSG00000110619.18	199.7799601	-0.269028071	0.166421956	0.440479797	CARS1
1125	ENSG00000105576.15	115.7144018	-0.333234416	0.205936304	0.440479797	TNPO2
1126	ENSG00000179115.11	265.9038263	-0.272686447	0.168689178	0.440479797	FARSA
1127	ENSG00000101150.18	1130.948586	-0.191723897	0.118576886	0.440479797	TPD52L2
1128	ENSG00000005893.16	485.3929012	0.29358481	0.181539896	0.440479797	LAMP2
1129	ENSG00000091409.15	1182.811977	0.305440045	0.189156085	0.441662548	ITGA6
1130	ENSG00000128298.17	81.43894914	-0.355066999	0.219975348	0.441837844	BAIAP2L2
1131	ENSG00000162496.9	167.6261156	-0.278443829	0.173002178	0.442115683	DHRS3
1132	ENSG00000177606.7	158.8200779	-0.357517586	0.221744646	0.442115683	JUN
1133	ENSG00000087338.5	108.4802402	0.35256164	0.218677573	0.442115683	GMCL1
1134	ENSG00000114023.15	241.0686528	0.272900018	0.169408873	0.442115683	FAM162A
1135	ENSG00000135317.13	163.3850416	0.337005179	0.209332356	0.442115683	SNX14
1136	ENSG00000106608.17	150.5775905	-0.296678289	0.184115817	0.442115683	URGCP
1137	ENSG00000136943.11	167.2050555	0.302910124	0.188055259	0.442115683	CTSV
1138	ENSG00000108039.18	230.1364318	-0.302119892	0.187518316	0.442115683	XPNPEP1
1139	ENSG00000111196.10	161.8319351	0.302403296	0.187864782	0.442115683	MAGOHB
1140	ENSG00000002834.18	1856.131215	-0.239303457	0.148542569	0.442115683	LASP1
1141	ENSG00000160796.18	264.528268	-0.249403801	0.155048493	0.442361788	NBEAL2
1142	ENSG00000137145.20	159.611842	-0.286935334	0.178404091	0.442361788	DENND4C
1143	ENSG00000100220.12	765.76814	-0.222138641	0.138248703	0.44335953	RTCB
1144	ENSG00000169710.9	3016.511128	-0.275095216	0.171260874	0.443431744	FASN
1145	ENSG00000188643.11	1064.77377	-0.203386354	0.126739049	0.444258146	S100A16
1146	ENSG00000158710.15	1888.809941	-0.208911161	0.130202086	0.444258146	TAGLN2
1147	ENSG00000169976.7	314.8056817	-0.245700174	0.153291947	0.445393855	SF3B5
1148	ENSG00000070761.8	200.2609038	0.277589521	0.173360664	0.445673792	CFAP20
1149	ENSG00000126261.13	398.0055525	0.249866047	0.155974107	0.445673792	UBA2
1150	ENSG00000101473.17	86.655559	-0.359175159	0.224308503	0.445673792	ACOT8
1151	ENSG00000114315.4	278.262914	-0.318435837	0.199363142	0.448386664	HES1
1152	ENSG00000164022.17	306.7871746	0.268355628	0.16802812	0.448386664	AIMP1
1153	ENSG00000184840.12	708.7631092	0.218725137	0.13704161	0.448386664	TMED9
1154	ENSG00000263001.6	94.93378648	-0.378823972	0.237458605	0.448386664	GTF2I
1155	ENSG00000110092.4	601.7942126	-0.240254068	0.150523096	0.448386664	CCND1
1156	ENSG00000196914.9	143.6235738	-0.306190088	0.191989609	0.448386664	ARHGEF12
1157	ENSG00000010292.13	719.0811878	0.269235305	0.168821046	0.448386664	NCAPD2
1158	ENSG00000065150.21	307.2745689	0.252200938	0.158126384	0.448386664	IPO5
1159	ENSG00000164414.18	103.352743	0.361957792	0.227056491	0.448602751	SLC35A1
1160	ENSG00000105856.14	152.3149987	-0.293569975	0.184214671	0.448669863	HBP1
1161	ENSG00000111144.10	875.9255408	-0.255684832	0.16050016	0.448690847	LTA4H
1162	ENSG00000120675.6	133.8256745	0.355000883	0.222885078	0.448690847	DNAJC15
1163	ENSG00000114439.19	137.5962786	-0.296125547	0.18616955	0.449077321	BBX
1164	ENSG00000147536.12	298.1360947	0.240443836	0.151052239	0.449077321	GINS4
1165	ENSG00000147155.11	190.5008684	0.299139106	0.187998064	0.449077321	EBP
1166	ENSG00000134590.14	91.7408298	-0.3434733	0.215936411	0.449077321	RTL8C
1167	ENSG00000011454.18	187.2680401	-0.277299375	0.174391275	0.449166293	RABGAP1
1168	ENSG00000177917.11	151.3081324	0.340114473	0.214074876	0.449990469	ARL6IP6
1169	ENSG00000101782.15	226.3305919	-0.279368511	0.175920177	0.450260518	RIOK3
1170	ENSG00000241635.8	127.7292083	0.356120923	0.224336209	0.450418105	UGT1A1
1171	ENSG00000115524.17	790.9571877	-0.30218727	0.190416931	0.450455854	SF3B1
1172	ENSG00000177565.18	422.5545597	0.218996958	0.138156564	0.450588269	TBL1XR1
1173	ENSG00000185049.16	107.3237112	0.332005597	0.209376073	0.450588269	NELFA
1174	ENSG00000197324.9	224.081768	-0.275252515	0.1735578	0.450588269	LRP10
1175	ENSG00000147010.18	312.3849137	-0.244104917	0.153992373	0.450588269	SH3KBP1
1176	ENSG00000091317.8	404.8296764	0.280995062	0.177441414	0.451603747	CMTM6
1177	ENSG00000164535.15	96.42776642	0.348448595	0.220120628	0.451768289	DAGLB
1178	ENSG00000198373.12	90.72906739	-0.374545593	0.23678007	0.452438171	WWP2
1179	ENSG00000277075.2	1902.279334	0.203632505	0.128789455	0.452692077	H2AC8
1180	ENSG00000134250.20	309.9597364	0.303323865	0.191901755	0.452768694	NOTCH2
1181	ENSG00000005007.13	196.5811237	-0.65458866	0.414379714	0.453237278	UPF1
1182	ENSG00000078808.18	346.9382725	0.247588563	0.156850884	0.45354955	SDF4
1183	ENSG00000111667.13	479.9673133	-0.23356742	0.147944402	0.45354955	USP5
1184	ENSG00000160752.15	692.0333223	-0.216962927	0.137513731	0.453841119	FDPS
1185	ENSG00000164880.16	442.7817864	-0.23031294	0.146125569	0.454397059	INTS1
1186	ENSG00000128524.5	155.8470347	-0.296174141	0.187916803	0.454397059	ATP6V1F
1187	ENSG00000146918.20	332.5457398	0.230877268	0.146506771	0.454397059	NCAPG2
1188	ENSG00000197713.15	143.488584	0.336305012	0.213484702	0.454430175	RPE
1189	ENSG00000170142.12	162.830315	0.280833735	0.178321951	0.454430175	UBE2E1
1190	ENSG00000147027.4	122.783155	0.344967743	0.219084927	0.454430175	TMEM47
1191	ENSG00000020129.16	88.95276321	-0.357435322	0.227237976	0.455096152	NCDN
1192	ENSG00000130294.17	582.013531	-0.230893638	0.146820436	0.455096152	KIF1A
1193	ENSG00000090520.11	393.5390185	0.259408175	0.164955499	0.455096152	DNAJB11
1194	ENSG00000188529.15	256.4848325	0.261106242	0.166831166	0.455468336	SRSF10
1195	ENSG00000116560.11	1065.613148	-0.29367886	0.187759725	0.455468336	SFPQ
1196	ENSG00000121940.16	128.8537168	0.31902069	0.203247093	0.455468336	CLCC1
1197	ENSG00000117360.13	136.3067385	-0.36469814	0.232284128	0.455468336	PRPF3
1198	ENSG00000173692.13	955.8328509	0.195890768	0.125088953	0.455468336	PSMD1
1199	ENSG00000058262.10	888.0447722	0.220489015	0.140940107	0.455468336	SEC61A1
1200	ENSG00000169714.17	2120.232648	0.1874673	0.119777936	0.455468336	CNBP
1201	ENSG00000109606.13	760.1875093	-0.307823214	0.196538292	0.455468336	DHX15
1202	ENSG00000275221.2	215.2011391	0.298980689	0.19067284	0.455468336	H2AC15
1203	ENSG00000213886.4	198.6557136	-0.280708141	0.179407308	0.455468336	UBD
1204	ENSG00000257923.11	92.15229803	-0.362773862	0.231890255	0.455468336	CUX1
1205	ENSG00000165271.17	210.3697498	-0.282446531	0.179705325	0.455468336	NOL6
1206	ENSG00000197321.15	80.87613627	-0.39061764	0.249312591	0.455468336	SVIL
1207	ENSG00000110435.12	164.8553559	0.272252834	0.173857205	0.455468336	PDHX
1208	ENSG00000110514.19	94.60905965	-0.329439403	0.210657884	0.455468336	MADD
1209	ENSG00000119707.14	365.9504022	-0.264134116	0.168182938	0.455468336	RBM25
1210	ENSG00000102908.22	81.28332417	-0.367685899	0.234459907	0.455468336	NFAT5
1211	ENSG00000073605.18	121.3532804	0.315280502	0.201372603	0.455468336	GSDMB
1212	ENSG00000197019.5	144.3507984	-0.290897136	0.185443763	0.455468336	SERTAD1
1213	ENSG00000063177.13	737.2354275	0.217595528	0.138937629	0.455468336	RPL18
1214	ENSG00000048544.6	175.2218836	0.319817954	0.204856792	0.457209013	MRPS10
1215	ENSG00000106012.18	119.1110092	-0.325124715	0.208363947	0.457209013	IQCE
1216	ENSG00000100596.7	229.6720782	0.252361966	0.16174026	0.457209013	SPTLC2
1217	ENSG00000101367.9	675.0392283	0.217134888	0.139122387	0.457209013	MAPRE1
1218	ENSG00000204516.10	113.7213403	0.305944822	0.196177509	0.457525923	MICB
1219	ENSG00000025800.14	392.2013274	-0.263776271	0.169221172	0.457846029	KPNA6
1220	ENSG00000101464.11	140.3294671	0.334288437	0.214654574	0.458777217	PIGU
1221	ENSG00000155827.12	182.6660599	-0.277824557	0.178591101	0.459187343	RNF20
1222	ENSG00000275410.5	144.2277344	-0.312155759	0.200657055	0.459187343	HNF1B
1223	ENSG00000105135.16	110.7469567	0.306199521	0.196778266	0.459187343	ILVBL
1224	ENSG00000198888.2	855.8474783	0.294969019	0.189748662	0.459834824	MT-ND1
1225	ENSG00000081320.11	103.3373677	0.333556599	0.214846553	0.460526197	STK17B
1226	ENSG00000103197.18	190.911935	-0.281396551	0.181219432	0.460526197	TSC2
1227	ENSG00000104783.14	220.1144879	0.254307989	0.16376789	0.460526197	KCNN4
1228	ENSG00000150540.14	252.2897344	-0.246107223	0.15874116	0.461005212	HNMT
1229	ENSG00000188313.13	1772.931843	0.182390912	0.117618098	0.461005212	PLSCR1
1230	ENSG00000106399.11	1008.79982	0.251595237	0.162202498	0.461005212	RPA3
1231	ENSG00000146904.9	84.67551257	0.348920539	0.224916042	0.461005212	EPHA1
1232	ENSG00000106603.19	142.4491404	0.313433714	0.20224717	0.461190191	COA1
1233	ENSG00000163029.16	135.3973809	-0.303558471	0.195942687	0.461283246	SMC6
1234	ENSG00000152056.17	264.0441974	0.242894804	0.156824201	0.461283246	AP1S3
1235	ENSG00000115275.14	150.7286151	0.305804068	0.197551895	0.46147207	MOGS
1236	ENSG00000153827.14	538.1171475	-0.258125873	0.166768417	0.46147207	TRIP12
1237	ENSG00000124635.9	586.0367767	0.249394362	0.161219781	0.461910691	H2BC11
1238	ENSG00000181649.8	304.5579924	-0.283505644	0.18343853	0.462830293	PHLDA2
1239	ENSG00000163166.15	290.5534446	0.235902445	0.152718616	0.462944535	IWS1
1240	ENSG00000169217.9	156.3423354	-0.305426913	0.197742829	0.462944535	CD2BP2
1241	ENSG00000115053.16	3605.19433	-0.274164054	0.17757449	0.463146003	NCL
1242	ENSG00000175054.16	320.6305738	0.245040529	0.158930693	0.463605119	ATR
1243	ENSG00000185728.17	163.3362178	-0.282982735	0.18348242	0.463605119	YTHDF3
1244	ENSG00000123064.13	243.3910229	-0.28850566	0.187116443	0.463605119	DDX54
1245	ENSG00000102882.12	130.1264919	-0.307338715	0.199320714	0.463605119	MAPK3
1246	ENSG00000117862.13	295.4128842	0.269301739	0.175299937	0.464302397	TXNDC12
1247	ENSG00000143162.9	99.17137402	0.330455594	0.215156145	0.464302397	CREG1
1248	ENSG00000152147.11	113.9162722	0.305710582	0.198964331	0.464302397	GEMIN6
1249	ENSG00000163161.14	100.3726395	-0.314384554	0.204641606	0.464302397	ERCC3
1250	ENSG00000138778.13	92.05230669	0.368764794	0.239500342	0.464302397	CENPE
1251	ENSG00000151726.14	87.55711229	-0.333505038	0.216549399	0.464302397	ACSL1
1252	ENSG00000123213.23	248.4148052	0.242748567	0.15800389	0.464302397	NLN
1253	ENSG00000119333.11	118.6029007	0.302333215	0.196563441	0.464302397	WDR34
1254	ENSG00000122359.18	1941.020484	-0.201287195	0.130851476	0.464302397	ANXA11
1255	ENSG00000107854.6	81.767841	-0.35575246	0.231618182	0.464302397	TNKS2
1256	ENSG00000129083.13	662.2750475	-0.221747903	0.144388091	0.464302397	COPB1
1257	ENSG00000124171.9	276.2154228	0.237942047	0.154723405	0.464302397	PARD6B
1258	ENSG00000154719.14	138.9768023	0.291698048	0.189640012	0.464302397	MRPL39
1259	ENSG00000017260.20	685.2123995	0.247979784	0.161673139	0.465711116	ATP2C1
1260	ENSG00000175592.9	177.0675781	-0.281744422	0.183837981	0.466130859	FOSL1
1261	ENSG00000130311.11	111.6533105	-0.309191274	0.201740237	0.466130859	DDA1
1262	ENSG00000116288.13	921.881966	0.21446293	0.14027616	0.467941533	PARK7
1263	ENSG00000143376.14	117.148569	-0.310252623	0.203023774	0.467941533	SNX27
1264	ENSG00000151693.11	244.6986096	-0.251665842	0.164618275	0.467941533	ASAP2
1265	ENSG00000132463.14	452.1152765	0.221599226	0.144870763	0.467941533	GRSF1
1266	ENSG00000111875.8	91.17939247	0.350486277	0.229209873	0.467941533	ASF1A
1267	ENSG00000108639.7	179.2241417	0.28611123	0.187322107	0.467941533	SYNGR2
1268	ENSG00000104823.9	500.7032793	-0.225577996	0.147666477	0.467941533	ECH1
1269	ENSG00000188419.14	107.4552578	-0.314471864	0.205753622	0.467941533	CHM
1270	ENSG00000151491.14	398.1517483	-0.220750996	0.14460576	0.468025873	EPS8
1271	ENSG00000070961.15	196.4784917	0.295256805	0.193423178	0.468025873	ATP2B1
1272	ENSG00000109046.15	102.0115894	-0.324131269	0.212528115	0.468905818	WSB1
1273	ENSG00000111231.9	203.988349	0.275622967	0.180795397	0.469106865	GPN3
1274	ENSG00000078369.18	674.2453003	-0.198061071	0.129974909	0.469216378	GNB1
1275	ENSG00000077348.9	198.4936201	-0.250337694	0.164308679	0.469216378	EXOSC5
1276	ENSG00000148248.14	486.9435326	0.217714893	0.143017351	0.470029552	SURF4
1277	ENSG00000140688.17	251.771953	-0.255141094	0.167653123	0.470082605	RUSF1
1278	ENSG00000171453.20	188.6504388	-0.270118694	0.177565149	0.470268559	POLR1C
1279	ENSG00000182795.13	311.1048142	-0.306913941	0.201933752	0.470787068	C1orf116
1280	ENSG00000241837.7	219.5609039	0.249676255	0.164231134	0.470787068	ATP5PO
1281	ENSG00000164054.15	81.38378288	0.354411886	0.233274141	0.470815741	SHISA5
1282	ENSG00000204574.13	295.4792553	-0.270638164	0.178256982	0.470815741	ABCF1
1283	ENSG00000149269.10	158.3122172	-0.282863929	0.186290888	0.470815741	PAK1
1284	ENSG00000132382.15	164.4475801	-0.300853995	0.198105541	0.470815741	MYBBP1A
1285	ENSG00000120438.12	821.0083672	0.223970568	0.147599466	0.471209157	TCP1
1286	ENSG00000124357.13	134.2933123	-0.303427772	0.200372929	0.472261506	NAGK
1287	ENSG00000113569.16	339.9743193	0.227870357	0.150540169	0.472261506	NUP155
1288	ENSG00000112110.10	406.9191961	0.269345135	0.177820582	0.472261506	MRPL18
1289	ENSG00000165732.13	985.6843451	-0.268279261	0.177122838	0.472261506	DDX21
1290	ENSG00000247077.7	187.6960184	0.272445408	0.179896145	0.472261506	PGAM5
1291	ENSG00000136381.13	297.7489956	0.232446283	0.153561402	0.472261506	IREB2
1292	ENSG00000120071.14	100.7714129	0.333207433	0.220157611	0.472261506	KANSL1
1293	ENSG00000169919.17	82.25116503	0.356490824	0.235729464	0.473008068	GUSB
1294	ENSG00000136731.13	515.3283797	0.252142626	0.166808303	0.473204142	UGGT1
1295	ENSG00000105053.11	104.0772055	-0.307172965	0.203253225	0.473204142	VRK3
1296	ENSG00000112893.9	267.3927516	0.311646831	0.206291827	0.473367604	MAN2A1
1297	ENSG00000160679.13	165.5377668	-0.311061077	0.206073366	0.473781702	CHTOP
1298	ENSG00000075131.10	88.61233077	0.328544836	0.217628244	0.473781702	TIPIN
1299	ENSG00000115946.8	191.0300108	0.270253489	0.179282982	0.474966588	PNO1
1300	ENSG00000127324.9	1026.450918	0.272075453	0.180494071	0.474966588	TSPAN8
1301	ENSG00000215021.9	407.0222557	0.227984973	0.151416342	0.475941817	PHB2
1302	ENSG00000133131.15	158.7228559	0.261756044	0.17386109	0.475941817	MORC4
1303	ENSG00000198363.18	756.9533172	0.240437572	0.160079809	0.478785779	ASPH
1304	ENSG00000120802.14	764.3054376	0.194572369	0.129569074	0.478785779	TMPO
1305	ENSG00000196083.10	701.7219102	0.271656108	0.180970962	0.478962164	IL1RAP
1306	ENSG00000111640.15	3072.773899	0.177870595	0.118528162	0.479006102	GAPDH
1307	ENSG00000167004.13	263.9207168	0.247454297	0.165081422	0.480198839	PDIA3
1308	ENSG00000165288.11	101.3367994	0.310825335	0.207421743	0.480263992	BRWD3
1309	ENSG00000131238.18	221.7993317	0.268660209	0.179761115	0.483385971	PPT1
1310	ENSG00000089154.11	628.2974801	-0.231628966	0.154999858	0.483385971	GCN1
1311	ENSG00000153292.16	316.3935453	0.27711001	0.18548389	0.483388713	ADGRF1
1312	ENSG00000090615.15	195.9050397	-0.268977654	0.180163336	0.483972416	GOLGA3
1313	ENSG00000105976.15	1062.394078	0.250038381	0.167586437	0.484510181	MET
1314	ENSG00000187837.4	3917.50407	0.217165827	0.145662862	0.484881777	H1-2
1315	ENSG00000105223.20	185.8571414	-0.250871387	0.168278409	0.484881777	PLD3
1316	ENSG00000078070.13	359.9045321	-0.224367206	0.150551491	0.484990038	MCCC1
1317	ENSG00000104408.10	369.7787555	0.214762083	0.144276608	0.485899747	EIF3E
1318	ENSG00000179119.15	143.6801167	-0.324704499	0.218114057	0.485899747	SPTY2D1
1319	ENSG00000164828.18	501.6105231	0.198899889	0.133769558	0.486772267	SUN1
1320	ENSG00000104388.15	214.0235775	0.265973704	0.178946811	0.486772267	RAB2A
1321	ENSG00000167674.15	88.54208418	-0.390576599	0.26278131	0.486772267	HDGFL2
1322	ENSG00000105372.8	2255.466479	0.187738171	0.126334398	0.486772267	RPS19
1323	ENSG00000144028.15	1048.14335	-0.542659941	0.365685777	0.487988504	SNRNP200
1324	ENSG00000004779.10	627.1918908	0.231627836	0.156063622	0.487988504	NDUFAB1
1325	ENSG00000105671.12	125.4855638	-0.283136279	0.190898546	0.487988504	DDX49
1326	ENSG00000147065.17	448.3124692	-0.556251234	0.375003939	0.487988504	MSN
1327	ENSG00000134755.17	361.4802818	0.291329143	0.196549085	0.488150546	DSC2
1328	ENSG00000011485.15	319.3510522	-0.259779345	0.175260277	0.488150546	PPP5C
1329	ENSG00000166794.5	2298.223523	0.190119134	0.128342831	0.48861194	PPIB
1330	ENSG00000168298.7	1344.150658	0.21616785	0.145971594	0.488665599	H1-4
1331	ENSG00000137161.17	97.78047709	0.367426296	0.248299994	0.489073696	CNPY3
1332	ENSG00000105229.7	86.66734441	-0.329150714	0.222448181	0.489073696	PIAS4
1333	ENSG00000146281.6	175.8136411	-0.253395764	0.171381196	0.489395127	PM20D2
1334	ENSG00000165929.13	168.059656	0.258063459	0.174538009	0.489395127	TC2N
1335	ENSG00000053372.5	219.3000019	0.240922223	0.163038661	0.489827889	MRTO4
1336	ENSG00000149100.13	900.6186689	0.194284064	0.131579657	0.49054185	EIF3M
1337	ENSG00000188157.15	1225.67312	0.210902786	0.143070202	0.491764501	AGRN
1338	ENSG00000171223.6	307.2384383	-0.282849033	0.191856951	0.491764501	JUNB
1339	ENSG00000000003.15	339.2573318	0.292002133	0.198090671	0.491764501	TSPAN6
1340	ENSG00000152518.8	133.6524268	-0.286104332	0.194290483	0.492443506	ZFP36L2
1341	ENSG00000113194.13	171.2841024	0.2753134	0.187051211	0.492443506	FAF2
1342	ENSG00000160867.15	301.6931227	0.236180893	0.160470136	0.492443506	FGFR4
1343	ENSG00000183172.9	89.11355303	-0.317329476	0.215598139	0.492443506	SMDT1
1344	ENSG00000237441.10	89.68541375	-0.318657279	0.216705102	0.492982533	RGL2
1345	ENSG00000196591.12	988.4875099	0.188867346	0.128475198	0.492982533	HDAC2
1346	ENSG00000065328.16	210.8050036	0.286628826	0.194964029	0.492982533	MCM10
1347	ENSG00000109814.12	660.7116468	-0.194977988	0.132689918	0.493222619	UGDH
1348	ENSG00000145604.16	92.93142674	0.314651115	0.214300597	0.493947317	SKP2
1349	ENSG00000117597.18	109.8611509	-0.338003192	0.230429284	0.494930578	UTP25
1350	ENSG00000244038.11	806.0048589	0.198259403	0.135402631	0.495210288	DDOST
1351	ENSG00000172046.19	91.46561884	-0.381159013	0.260262144	0.495210288	USP19
1352	ENSG00000114416.18	727.8609156	-0.226690957	0.154781389	0.495210288	FXR1
1353	ENSG00000170525.21	613.8027737	-0.277347576	0.189231869	0.495210288	PFKFB3
1354	ENSG00000094804.12	1270.983288	0.195125913	0.133159631	0.495210288	CDC6
1355	ENSG00000124160.12	111.3882105	-0.296153167	0.202075138	0.495210288	NCOA5
1356	ENSG00000104812.15	157.9619998	-0.273480805	0.18686755	0.495525753	GYS1
1357	ENSG00000134308.14	1248.042542	0.196499778	0.134810189	0.496180946	YWHAQ
1358	ENSG00000090316.16	187.9860827	-0.263568095	0.180765991	0.496180946	MAEA
1359	ENSG00000135535.17	914.8877514	0.235054342	0.160934025	0.496180946	CD164
1360	ENSG00000104517.13	99.15924831	-0.326423439	0.223778038	0.496180946	UBR5
1361	ENSG00000167632.17	200.4929978	-0.239286655	0.163873421	0.496180946	TRAPPC9
1362	ENSG00000188483.8	111.5366797	0.313090219	0.214794218	0.496180946	IER5L
1363	ENSG00000148606.13	138.0242025	-0.322135044	0.220532887	0.496180946	POLR3A
1364	ENSG00000070770.9	263.7736819	0.234736455	0.161063495	0.496180946	CSNK2A2
1365	ENSG00000159593.15	229.2610604	0.251125289	0.172234788	0.496180946	NAE1
1366	ENSG00000088812.18	127.0973765	0.3080121	0.210962866	0.496180946	ATRN
1367	ENSG00000131069.20	93.2285385	-0.317159237	0.217399042	0.496180946	ACSS2
1368	ENSG00000100023.19	83.57627619	-0.358928301	0.245784594	0.496180946	PPIL2
1369	ENSG00000147224.13	170.06422	0.261198671	0.178836113	0.496180946	PRPS1
1370	ENSG00000185825.17	968.5444194	0.209119713	0.143476583	0.496180946	BCAP31
1371	ENSG00000165792.18	94.92939536	0.302075771	0.207337226	0.496277547	METTL17
1372	ENSG00000067064.11	552.6424156	-0.208681706	0.143294978	0.496497903	IDI1
1373	ENSG00000099968.18	107.3956075	0.28879193	0.198355674	0.496497903	BCL2L13
1374	ENSG00000155368.16	1436.109011	-0.196520375	0.135204895	0.497619371	DBI
1375	ENSG00000182899.17	958.1601536	0.192938695	0.132767475	0.497619371	RPL35A
1376	ENSG00000113583.8	189.62295	0.255726442	0.176010597	0.497619371	C5orf15
1377	ENSG00000136897.8	102.5057391	0.293982608	0.202351823	0.497619371	MRPL50
1378	ENSG00000125877.13	112.3660422	-0.286239634	0.196966575	0.497619371	ITPA
1379	ENSG00000161203.13	1365.396145	-0.176300336	0.121520945	0.498110923	AP2M1
1380	ENSG00000164338.10	132.5845345	0.287467888	0.198144043	0.498110923	UTP15
1381	ENSG00000130513.6	196.8959121	-0.241390078	0.166345156	0.498110923	GDF15
1382	ENSG00000257103.8	169.746733	0.258038311	0.177843357	0.498110923	LSM14A
1383	ENSG00000052802.13	775.6309161	0.258973214	0.178599778	0.498139439	MSMO1
1384	ENSG00000141279.16	542.8463651	-0.191703599	0.1322104	0.498139439	NPEPPS
1385	ENSG00000143412.10	97.63284209	-0.328177579	0.226544367	0.498349778	ANXA9
1386	ENSG00000143442.22	148.5306437	-0.269910915	0.186233243	0.498349778	POGZ
1387	ENSG00000165119.21	992.5327336	-0.275915809	0.190426532	0.498349778	HNRNPK
1388	ENSG00000157800.18	98.44479653	0.298368175	0.206176562	0.498665723	SLC37A3
1389	ENSG00000133884.10	102.2741546	-0.357148069	0.24669386	0.498665723	DPF2
1390	ENSG00000102158.20	641.6397313	0.263099569	0.181782329	0.498665723	MAGT1
1391	ENSG00000137942.16	411.79975	-0.212997754	0.147572204	0.499750269	FNBP1L
1392	ENSG00000115875.19	911.1342219	0.193101496	0.133684891	0.499750269	SRSF7
1393	ENSG00000115685.15	338.5499811	-0.212206929	0.147003731	0.499750269	PPP1R7
1394	ENSG00000145819.18	212.3076991	-0.245090196	0.169800399	0.499750269	ARHGAP26
1395	ENSG00000183020.14	370.5732487	-0.213864644	0.148128043	0.499750269	AP2A2
1396	ENSG00000110048.12	342.2289636	-0.240289495	0.166367247	0.499750269	OSBP
1397	ENSG00000139182.15	110.3223446	-0.30119044	0.208591867	0.499750269	CLSTN3
1398	ENSG00000145388.15	81.42385855	-0.321696985	0.223029969	0.500023198	METTL14
1399	ENSG00000135486.18	84.44982863	-0.319756126	0.221698716	0.500023198	HNRNPA1
1400	ENSG00000117308.15	269.229072	-0.250622768	0.173890838	0.500170228	GALE
1401	ENSG00000171863.15	83.6539487	0.350497435	0.243365781	0.500170228	RPS7
1402	ENSG00000144354.14	156.3544462	0.259709118	0.180246008	0.500170228	CDCA7
1403	ENSG00000184203.8	123.25844	-0.27688465	0.192314281	0.500170228	PPP1R2
1404	ENSG00000111641.12	157.0367758	-0.346899242	0.241014204	0.500170228	NOP2
1405	ENSG00000197006.14	172.6871869	0.263485305	0.182943839	0.500170228	METTL9
1406	ENSG00000176014.13	292.9166531	-0.245894602	0.170710102	0.500170228	TUBB6
1407	ENSG00000101187.16	88.36649957	0.314779387	0.218729691	0.500170228	SLCO4A1
1408	ENSG00000082996.20	101.2688439	0.334304194	0.232460588	0.500771901	RNF13
1409	ENSG00000083444.17	302.861254	0.220785639	0.15381117	0.502691122	PLOD1
1410	ENSG00000117472.10	126.9226889	0.283689758	0.197863766	0.502691122	TSPAN1
1411	ENSG00000071082.11	720.0423214	0.21494784	0.149902268	0.502691122	RPL31
1412	ENSG00000168268.11	130.2764794	-0.295039818	0.205879007	0.502691122	NT5DC2
1413	ENSG00000129128.13	313.0378142	0.27170779	0.189441968	0.502691122	SPCS3
1414	ENSG00000196260.5	106.479481	-0.313857004	0.218870571	0.502691122	SFTA2
1415	ENSG00000179933.6	168.8760888	-0.267532867	0.186647932	0.502691122	C14orf119
1416	ENSG00000242028.8	120.5053781	0.283204943	0.197571469	0.502691122	HYPK
1417	ENSG00000184277.13	107.3719657	0.347472562	0.242627764	0.503236799	TM2D3
1418	ENSG00000104626.15	106.8885912	0.308434996	0.215491306	0.503649928	ERI1
1419	ENSG00000162063.13	123.1216757	0.284243888	0.198780929	0.504597817	CCNF
1420	ENSG00000143624.14	139.6310751	-0.292430515	0.20459985	0.50486364	INTS3
1421	ENSG00000163950.13	208.3323142	0.241533794	0.169302752	0.505949014	SLBP
1422	ENSG00000187109.15	788.2823758	0.185699703	0.13014588	0.505949014	NAP1L1
1423	ENSG00000102898.12	120.9732235	-0.356349752	0.249743303	0.505949014	NUTF2
1424	ENSG00000182944.18	706.1227553	-0.478656644	0.335275955	0.505949014	EWSR1
1425	ENSG00000184270.6	301.1599508	0.225444826	0.158177609	0.505999397	H2AC21
1426	ENSG00000152683.14	173.7357662	0.293734254	0.20622417	0.505999397	SLC30A6
1427	ENSG00000018510.16	304.6294973	-0.212970861	0.149444284	0.505999397	AGPS
1428	ENSG00000082781.12	299.1242441	-0.225626704	0.158271968	0.505999397	ITGB5
1429	ENSG00000204839.9	154.1648826	-0.283792633	0.199044298	0.505999397	MROH6
1430	ENSG00000005339.15	121.8984622	-0.278854443	0.195823785	0.505999397	CREBBP
1431	ENSG00000153406.13	124.5913353	0.293596405	0.206181526	0.505999397	NMRAL1
1432	ENSG00000099800.8	199.1656634	0.271856083	0.191213311	0.507760911	TIMM13
1433	ENSG00000010278.14	821.0999311	0.205862919	0.14490655	0.508435897	CD9
1434	ENSG00000170004.17	144.9668717	-0.292151759	0.205744874	0.508736652	CHD3
1435	ENSG00000130764.10	104.625005	-0.301559809	0.212576772	0.508740008	LRRC47
1436	ENSG00000169504.15	221.4226805	-0.226467811	0.159609101	0.508740008	CLIC4
1437	ENSG00000164163.11	254.2864084	0.221609937	0.156230776	0.508740008	ABCE1
1438	ENSG00000140497.16	254.5190005	0.225593101	0.1589547	0.508740008	SCAMP2
1439	ENSG00000091140.14	287.7455766	-0.23482624	0.165597026	0.508785609	DLD
1440	ENSG00000165609.13	309.2823328	0.228308202	0.161211796	0.510200423	NUDT5
1441	ENSG00000184164.15	92.855912	0.303234642	0.214202704	0.510376934	CRELD2
1442	ENSG00000265241.7	114.6027914	0.327883821	0.23197657	0.510444852	RBM8A
1443	ENSG00000151353.15	87.57008033	0.35028913	0.247834607	0.510444852	TMEM18
1444	ENSG00000128059.8	128.5724241	0.263219764	0.186072891	0.510444852	PPAT
1445	ENSG00000112297.18	244.2211564	-0.237161444	0.167686253	0.510444852	CRYBG1
1446	ENSG00000129103.19	297.8416444	0.232831077	0.164675412	0.510444852	SUMF2
1447	ENSG00000130193.8	88.12053065	0.368979691	0.26127357	0.510444852	THEM6
1448	ENSG00000062485.19	265.8066471	0.220355663	0.156019376	0.510444852	CS
1449	ENSG00000166888.12	245.2799692	-0.234064987	0.165617193	0.510444852	STAT6
1450	ENSG00000130255.13	684.882055	0.229995633	0.162789914	0.510444852	RPL36
1451	ENSG00000164300.17	130.1170023	0.278615878	0.197425825	0.511036841	SERINC5
1452	ENSG00000142910.16	964.7009338	-0.191490765	0.135871941	0.511998674	TINAGL1
1453	ENSG00000163479.14	463.3187429	0.214106238	0.152102026	0.511998674	SSR2
1454	ENSG00000204843.12	533.8135383	-0.21464687	0.152306891	0.511998674	DCTN1
1455	ENSG00000189067.13	947.9180692	-0.184861027	0.13130237	0.511998674	LITAF
1456	ENSG00000136450.13	232.4724867	-0.259191838	0.18408271	0.511998674	SRSF1
1457	ENSG00000102265.12	398.174582	0.214973096	0.152613162	0.511998674	TIMP1
1458	ENSG00000198034.11	766.052076	0.185617411	0.131837083	0.511998674	RPS4X
1459	ENSG00000111371.16	280.8986835	0.252889756	0.179716048	0.51211046	SLC38A1
1460	ENSG00000116754.13	322.2077928	0.221773568	0.158149406	0.51231987	SRSF11
1461	ENSG00000247626.5	105.240409	0.302463236	0.21543737	0.51231987	MARS2
1462	ENSG00000137269.15	114.027424	0.303913385	0.216455357	0.51231987	LRRC1
1463	ENSG00000049541.11	120.5031655	0.274824813	0.195977536	0.51231987	RFC2
1464	ENSG00000090266.13	379.4017225	0.218576731	0.155707955	0.51231987	NDUFB2
1465	ENSG00000105983.22	89.70418614	0.310550816	0.22147896	0.51231987	LMBR1
1466	ENSG00000086062.13	225.3330818	0.256363218	0.182535454	0.51231987	B4GALT1
1467	ENSG00000090054.15	209.7315357	0.249926986	0.178002414	0.51231987	SPTLC1
1468	ENSG00000165688.12	148.6883629	-0.269225804	0.191912086	0.51231987	PMPCA
1469	ENSG00000110429.14	156.0525373	-0.25245305	0.179874067	0.51231987	FBXO3
1470	ENSG00000102910.14	329.9843103	-0.238377025	0.169589881	0.51231987	LONP2
1471	ENSG00000007080.11	101.6447944	0.28582353	0.20366702	0.51231987	CCDC124
1472	ENSG00000188706.13	125.9229038	0.271170678	0.19288009	0.51231987	ZDHHC9
1473	ENSG00000147439.13	82.71095054	-0.323150702	0.230676548	0.513195203	BIN3
1474	ENSG00000143384.13	662.8940452	-0.216204843	0.154602067	0.513775366	MCL1
1475	ENSG00000278463.2	901.5145181	0.180590598	0.12913185	0.513775366	H2AC4
1476	ENSG00000025796.14	110.764874	0.277657508	0.198547341	0.513775366	SEC63
1477	ENSG00000070047.13	111.3639151	-0.310452864	0.221821633	0.513775366	PHRF1
1478	ENSG00000124177.15	90.92071509	-0.33498681	0.239389008	0.513775366	CHD6
1479	ENSG00000134333.14	2747.144948	0.16202536	0.116033158	0.514503098	LDHA
1480	ENSG00000205213.14	126.7290109	0.294677239	0.211053433	0.514503098	LGR4
1481	ENSG00000020426.11	122.8429983	0.270463594	0.193703863	0.514503098	MNAT1
1482	ENSG00000070413.20	107.2843858	0.292990986	0.209709635	0.514503098	DGCR2
1483	ENSG00000143157.12	153.9516147	0.261105315	0.187472638	0.517453057	POGK
1484	ENSG00000143156.14	103.203828	-0.310473311	0.223250932	0.517911562	NME7
1485	ENSG00000115966.17	81.84259347	-0.311475559	0.224087257	0.517911562	ATF2
1486	ENSG00000196290.16	149.7662641	0.25159978	0.181041508	0.517911562	NIF3L1
1487	ENSG00000145050.19	547.858349	0.186896342	0.134378839	0.517911562	MANF
1488	ENSG00000163755.9	250.9429179	0.218967732	0.157486856	0.517911562	HPS3
1489	ENSG00000184445.12	203.9581549	0.25573507	0.183857892	0.517911562	KNTC1
1490	ENSG00000133961.20	115.5401164	-0.315273666	0.226597788	0.517911562	NUMB
1491	ENSG00000185475.11	156.5428859	0.250312877	0.180246031	0.51817857	TMEM179B
1492	ENSG00000184640.19	934.3832507	-0.240463562	0.173118595	0.51817857	SEPTIN9
1493	ENSG00000162702.8	84.68964598	-0.365104796	0.262981375	0.51821315	ZNF281
1494	ENSG00000121774.18	1341.435267	-0.214047288	0.15426105	0.518221402	KHDRBS1
1495	ENSG00000080608.10	152.9316136	-0.290186621	0.209183897	0.518221402	PUM3
1496	ENSG00000165282.14	124.8862027	0.269421684	0.19411739	0.518221402	PIGO
1497	ENSG00000122406.14	536.2643573	0.211237128	0.152397503	0.518608327	RPL5
1498	ENSG00000009307.16	1093.611661	-0.197321706	0.142411204	0.518608327	CSDE1
1499	ENSG00000144036.16	100.7255902	-0.286570715	0.206953935	0.518608327	EXOC6B
1500	ENSG00000155561.15	614.8759199	0.185294892	0.133877062	0.518608327	NUP205
1501	ENSG00000110917.8	284.3212846	0.236509523	0.170896855	0.518608327	MLEC
1502	ENSG00000100632.11	968.0923251	0.175906408	0.127082994	0.518608327	ERH
1503	ENSG00000167468.18	359.1006354	0.253714998	0.183211757	0.518608327	GPX4
1504	ENSG00000088833.17	167.1768902	-0.257168943	0.185653266	0.518608327	NSFL1C
1505	ENSG00000104613.12	104.8287407	0.304046178	0.219869949	0.51896856	INTS10
1506	ENSG00000124299.15	213.4143244	-0.250735836	0.181320556	0.51896856	PEPD
1507	ENSG00000144118.14	156.5210205	-0.249759218	0.180721877	0.519065462	RALB
1508	ENSG00000101346.14	192.047969	0.232423693	0.168157599	0.519065462	POFUT1
1509	ENSG00000171320.15	161.1628593	0.317694202	0.230550486	0.522574178	ESCO2
1510	ENSG00000114030.13	193.1597409	-0.234358273	0.170378855	0.523014566	KPNA1
1511	ENSG00000204227.5	124.8013454	-0.289453524	0.210511851	0.523014566	RING1
1512	ENSG00000002822.15	134.6382929	-0.283902094	0.206375143	0.523014566	MAD1L1
1513	ENSG00000165983.14	143.0805771	-0.260162117	0.189171977	0.523014566	PTER
1514	ENSG00000066084.13	168.1340946	-0.269713084	0.196108027	0.523014566	DIP2B
1515	ENSG00000052344.16	164.0978576	0.263788216	0.191572327	0.523014566	PRSS8
1516	ENSG00000108654.15	1442.470257	-0.274241077	0.199394707	0.523014566	DDX5
1517	ENSG00000120306.11	474.4667944	-0.221054956	0.161024644	0.523657927	CYSTM1
1518	ENSG00000164924.18	126.6817951	0.266609259	0.194235036	0.523657927	YWHAZ
1519	ENSG00000044574.8	1514.369599	0.186020335	0.135530946	0.523657927	HSPA5
1520	ENSG00000087302.9	405.3652368	0.204314566	0.148726218	0.523657927	RTRAF
1521	ENSG00000007392.17	83.82038027	0.304623497	0.221855357	0.523657927	LUC7L
1522	ENSG00000074527.13	120.8830091	-0.269733611	0.196652992	0.524184552	NTN4
1523	ENSG00000143228.13	135.7060773	0.262805238	0.191853954	0.52447677	NUF2
1524	ENSG00000148484.18	175.4780558	-0.246078287	0.17952785	0.52447677	RSU1
1525	ENSG00000151135.10	90.92772325	-0.298743509	0.218103641	0.52447677	TMEM263
1526	ENSG00000167508.12	266.3407684	-0.2323498	0.169545519	0.52447677	MVD
1527	ENSG00000069998.12	177.7195718	0.233195826	0.17027501	0.52447677	HDHD5
1528	ENSG00000179832.17	104.8928349	-0.280101629	0.20460198	0.524629405	MROH1
1529	ENSG00000109180.14	180.8780179	0.251467557	0.183893945	0.525771202	OCIAD1
1530	ENSG00000122958.15	268.8887793	0.227205397	0.166256271	0.526255627	VPS26A
1531	ENSG00000064726.10	201.7779208	0.239048148	0.175153532	0.527647777	BTBD1
1532	ENSG00000146007.11	614.112886	0.185326428	0.135902144	0.528378329	ZMAT2
1533	ENSG00000170606.15	1999.402514	0.159729826	0.117246689	0.528975966	HSPA4
1534	ENSG00000019505.8	102.5015003	-0.288569269	0.211789839	0.528975966	SYT13
1535	ENSG00000126012.12	188.5351111	-0.235420566	0.172999146	0.530097721	KDM5C
1536	ENSG00000213614.10	142.7731311	0.279584942	0.205537745	0.530291549	HEXA
1537	ENSG00000116977.19	140.0230016	-0.272921192	0.200924933	0.531252035	LGALS8
1538	ENSG00000158373.8	814.4483228	0.178017821	0.131138437	0.531252035	H2BC5
1539	ENSG00000111912.20	206.2740061	0.221812784	0.163343588	0.531252035	NCOA7
1540	ENSG00000254772.10	215.8980055	0.269534821	0.198503964	0.531252035	EEF1G
1541	ENSG00000135677.11	330.7690756	0.248819034	0.183206952	0.531252035	GNS
1542	ENSG00000110047.18	331.8706089	-0.213718755	0.157559155	0.531917133	EHD1
1543	ENSG00000167315.18	456.1383591	-0.1926021	0.142064784	0.532241603	ACAA2
1544	ENSG00000105519.18	134.015352	-0.270157511	0.199321447	0.532241603	CAPS
1545	ENSG00000165501.17	87.12500435	0.318540786	0.235229771	0.533074368	LRR1
1546	ENSG00000113575.10	558.3650159	0.212029269	0.156719933	0.533594783	PPP2CA
1547	ENSG00000188986.8	113.4679932	-0.27394443	0.202462243	0.533594783	NELFB
1548	ENSG00000173889.16	155.1573109	-0.247249243	0.182964935	0.534424059	PHC3
1549	ENSG00000095380.11	148.4739836	-0.250167657	0.185173042	0.534424059	NANS
1550	ENSG00000168000.14	94.48405592	0.295329007	0.218514083	0.534424059	BSCL2
1551	ENSG00000075213.11	92.00361678	0.347330486	0.257670453	0.536327646	SEMA3A
1552	ENSG00000123349.14	558.5625869	0.181658558	0.134755933	0.536327646	PFDN5
1553	ENSG00000123353.10	142.36368	0.245111214	0.181786964	0.536327646	ORMDL2
1554	ENSG00000139644.13	2260.841011	0.213884605	0.158838761	0.537008615	TMBIM6
1555	ENSG00000141378.15	105.9635244	0.289765714	0.215149576	0.537008615	PTRH2
1556	ENSG00000090339.9	216.4266577	0.226667976	0.168501306	0.537976981	ICAM1
1557	ENSG00000198755.11	153.5827436	0.258588935	0.192401955	0.538644618	RPL10A
1558	ENSG00000179958.9	393.4996402	0.187629221	0.139625513	0.538644618	DCTPP1
1559	ENSG00000162413.16	94.71584905	-0.329358534	0.245911318	0.539539919	KLHL21
1560	ENSG00000163781.14	210.8453978	0.225280775	0.168114348	0.539539919	TOPBP1
1561	ENSG00000120756.13	1044.12861	-0.170905828	0.127374699	0.539539919	PLS1
1562	ENSG00000082269.16	150.0173776	-0.262601729	0.195874258	0.539539919	FAM135A
1563	ENSG00000106524.9	94.31973754	0.286982309	0.213917595	0.539539919	ANKMY2
1564	ENSG00000172890.13	132.4623193	-0.267892457	0.199899362	0.539539919	NADSYN1
1565	ENSG00000072864.16	101.8508544	0.27467341	0.204770861	0.539539919	NDE1
1566	ENSG00000168256.18	95.32619386	-0.2942104	0.21918	0.539539919	NKIRAS2
1567	ENSG00000142541.17	162.0519806	0.552599172	0.412542247	0.539539919	RPL13A
1568	ENSG00000088038.19	119.2424659	-0.266596166	0.198972272	0.539539919	CNOT3
1569	ENSG00000144591.19	123.7683021	-0.262657674	0.196446715	0.541431595	GMPPA
1570	ENSG00000164266.10	219.7944831	-0.251383357	0.188076604	0.54151759	SPINK1
1571	ENSG00000211460.12	834.1403247	0.173107798	0.129606336	0.541992071	TSN
1572	ENSG00000109321.11	576.306703	0.19080554	0.143033185	0.541992071	AREG
1573	ENSG00000164134.13	227.9549437	0.216345063	0.16206258	0.541992071	NAA15
1574	ENSG00000139428.12	102.8185522	-0.281856158	0.211284083	0.541992071	MMAB
1575	ENSG00000099991.18	115.7783218	-0.262376471	0.196675085	0.541992071	CABIN1
1576	ENSG00000068394.11	174.4250207	-0.247125316	0.185116034	0.541992071	GPKOW
1577	ENSG00000106541.12	316.7611798	0.273226613	0.204900597	0.542170364	AGR2
1578	ENSG00000101773.19	105.7798559	0.276302982	0.207388013	0.542957549	RBBP8
1579	ENSG00000102978.13	245.6303526	0.218703081	0.164288825	0.543676214	POLR2C
1580	ENSG00000113845.10	191.673743	-0.224372318	0.168914093	0.54615713	TIMMDC1
1581	ENSG00000182827.9	160.2228493	-0.238347029	0.179869788	0.546544892	ACBD3
1582	ENSG00000158234.12	146.5333297	0.259181712	0.195542287	0.546544892	FAIM
1583	ENSG00000138777.20	229.6411435	0.232195139	0.175224977	0.546544892	PPA2
1584	ENSG00000106591.4	261.6791063	0.216121036	0.163074285	0.546544892	MRPL32
1585	ENSG00000062650.19	133.375172	-0.248764285	0.187699202	0.546544892	WAPL
1586	ENSG00000148773.14	185.9915479	-0.329814059	0.248503875	0.546544892	MKI67
1587	ENSG00000149182.15	171.0451082	-0.235469411	0.177593278	0.546544892	ARFGAP2
1588	ENSG00000100280.16	606.5184517	-0.180263115	0.135965205	0.546544892	AP1B1
1589	ENSG00000100836.10	95.16685338	0.2823394	0.213171667	0.546826498	PABPN1
1590	ENSG00000206503.13	262.1229037	0.221231676	0.167192674	0.547712433	HLA-A
1591	ENSG00000197386.12	158.6969188	0.231532882	0.175680397	0.551641427	HTT
1592	ENSG00000120265.18	204.3708492	0.245188108	0.186057354	0.551641427	PCMT1
1593	ENSG00000111358.14	225.9714414	0.213081702	0.161658806	0.551641427	GTF2H3
1594	ENSG00000101224.17	128.0263059	0.266874483	0.202390524	0.551641427	CDC25B
1595	ENSG00000178053.19	412.3328172	0.185325163	0.14068518	0.551792923	MLF1
1596	ENSG00000162836.12	122.0827761	-0.257969372	0.196224091	0.552745686	ACP6
1597	ENSG00000082898.17	642.9198619	0.198067807	0.150933392	0.552745686	XPO1
1598	ENSG00000068654.16	272.5214941	-0.256614072	0.195547646	0.552745686	POLR1A
1599	ENSG00000164733.21	752.8096298	0.194460461	0.147920795	0.552745686	CTSB
1600	ENSG00000150093.19	4960.056753	0.242738808	0.184525736	0.552745686	ITGB1
1601	ENSG00000138279.16	711.8137524	-0.18014667	0.137293147	0.552745686	ANXA7
1602	ENSG00000108179.14	285.646976	0.225787652	0.172071472	0.552745686	PPIF
1603	ENSG00000065154.12	245.9547993	-0.204439889	0.155564761	0.552745686	OAT
1604	ENSG00000131652.14	151.400242	0.239677808	0.182453614	0.552745686	THOC6
1605	ENSG00000178502.6	99.28576853	0.275109027	0.209482963	0.552745686	KLHL11
1606	ENSG00000101337.16	443.4493583	0.201273088	0.153148682	0.552745686	TM9SF4
1607	ENSG00000125995.16	401.2437542	-0.18894884	0.143894365	0.552745686	ROMO1
1608	ENSG00000196497.17	349.9583948	0.198688345	0.151520024	0.553219337	IPO4
1609	ENSG00000037474.15	409.1078166	-0.181149741	0.138223749	0.553384959	NSUN2
1610	ENSG00000140694.17	180.9196491	-0.220106091	0.167964254	0.553384959	PARN
1611	ENSG00000131724.11	94.75875905	0.301869016	0.230590441	0.554342094	IL13RA1
1612	ENSG00000185483.12	92.89573092	0.281073423	0.214784687	0.554475604	ROR1
1613	ENSG00000116459.11	474.2639399	0.197443611	0.150935988	0.554601629	ATP5PB
1614	ENSG00000179295.18	131.7738918	-0.26740251	0.204521452	0.554601629	PTPN11
1615	ENSG00000128228.5	253.5686615	0.211204331	0.161521641	0.554601629	SDF2L1
1616	ENSG00000117399.14	433.0330922	0.209652601	0.160648873	0.555744517	CDC20
1617	ENSG00000144747.17	126.809427	0.259105342	0.198458226	0.555744517	TMF1
1618	ENSG00000121067.19	118.5747045	-0.26590664	0.203829566	0.555744517	SPOP
1619	ENSG00000064666.15	339.7029442	-0.20038245	0.153489227	0.555744517	CNN2
1620	ENSG00000124226.11	221.1137033	0.21978941	0.168462935	0.555744517	RNF114
1621	ENSG00000119547.6	159.0865257	-0.244223018	0.187279008	0.555888659	ONECUT2
1622	ENSG00000147457.14	136.9736314	-0.257599964	0.197822695	0.556743376	CHMP7
1623	ENSG00000149089.13	84.07093347	0.307802039	0.236312643	0.556743376	APIP
1624	ENSG00000179151.13	95.66993313	-0.277063537	0.212773861	0.556743376	EDC3
1625	ENSG00000164062.13	588.6644424	-0.179071878	0.137623035	0.557018592	APEH
1626	ENSG00000172915.18	84.19397575	-0.285478216	0.219380751	0.557018592	NBEA
1627	ENSG00000166801.16	230.7857888	0.246956918	0.189910888	0.557459051	FAM111A
1628	ENSG00000060688.13	290.0167116	0.202838225	0.156184005	0.557576782	SNRNP40
1629	ENSG00000109445.11	84.43408217	0.311481611	0.239979026	0.557576782	ZNF330
1630	ENSG00000095261.14	135.8457716	0.247223044	0.190389333	0.557576782	PSMD5
1631	ENSG00000176340.4	125.945408	0.254157057	0.195860356	0.557576782	COX8A
1632	ENSG00000137509.11	111.6094687	0.33295263	0.256467413	0.557576782	PRCP
1633	ENSG00000187555.16	422.1677463	0.475761163	0.366515596	0.557576782	USP7
1634	ENSG00000166451.13	224.6989525	0.240670655	0.185489159	0.557576782	CENPN
1635	ENSG00000123562.18	748.9788346	-0.163114917	0.125655352	0.557576782	MORF4L2
1636	ENSG00000143493.13	164.9808725	0.224017141	0.172763513	0.558046801	INTS7
1637	ENSG00000074800.16	6385.430674	-0.188311904	0.145555507	0.559445063	ENO1
1638	ENSG00000168385.18	1445.149201	-0.15179923	0.11735387	0.559445063	SEPTIN2
1639	ENSG00000058063.16	174.7350235	0.254001427	0.196211221	0.559445063	ATP11B
1640	ENSG00000140299.13	249.4367422	0.213887146	0.165396329	0.559445063	BNIP2
1641	ENSG00000198231.13	181.8363171	-0.233977026	0.180799627	0.559445063	DDX42
1642	ENSG00000105426.17	84.69489617	-0.300982889	0.232682575	0.559445063	PTPRS
1643	ENSG00000038358.15	231.8500992	-0.228050189	0.176437871	0.559751557	EDC4
1644	ENSG00000152127.9	112.3893812	0.282041111	0.218737046	0.560809539	MGAT5
1645	ENSG00000151914.20	100.7728208	-0.283174912	0.219580478	0.560809539	DST
1646	ENSG00000146247.14	352.4854365	0.208377085	0.161495238	0.560809539	PHIP
1647	ENSG00000155229.21	94.79587185	-0.282875029	0.219387561	0.560809539	MMS19
1648	ENSG00000129351.17	490.8589199	-0.248960403	0.193004942	0.560809539	ILF3
1649	ENSG00000142546.14	350.1420435	-0.214871635	0.166470977	0.560809539	NOSIP
1650	ENSG00000189057.11	144.9718194	0.279641863	0.217162923	0.562129676	FAM111B
1651	ENSG00000204569.10	81.11097725	-0.350322448	0.272741527	0.564881507	PPP1R10
1652	ENSG00000130713.16	134.1546892	0.241061106	0.187707243	0.564881507	EXOSC2
1653	ENSG00000145349.17	88.92077059	-0.283768671	0.221158791	0.565672061	CAMK2D
1654	ENSG00000116030.17	107.5676289	0.290591037	0.226717123	0.566156579	SUMO1
1655	ENSG00000185896.11	238.3141582	0.234055683	0.182613841	0.566156579	LAMP1
1656	ENSG00000154723.12	157.559331	0.254455384	0.198548382	0.566156579	ATP5PF
1657	ENSG00000117528.14	639.0443509	0.166426213	0.129906054	0.566250118	ABCD3
1658	ENSG00000124733.5	553.2768769	0.174116435	0.135943849	0.566250118	MEA1
1659	ENSG00000157500.12	152.4271513	0.244956254	0.19136855	0.566600987	APPL1
1660	ENSG00000123130.17	161.0297657	-0.240280878	0.187805603	0.566600987	ACOT9
1661	ENSG00000067829.19	170.2856668	-0.238211562	0.186178131	0.566600987	IDH3G
1662	ENSG00000206527.10	141.8159339	0.258182098	0.201905195	0.566938802	HACD2
1663	ENSG00000119383.20	122.7822199	-0.274144247	0.214561331	0.567283168	PTPA
1664	ENSG00000132109.10	95.48649348	0.313608397	0.245419671	0.567283168	TRIM21
1665	ENSG00000161217.12	105.1934013	-0.256682949	0.201197708	0.568170887	PCYT1A
1666	ENSG00000069329.18	735.9192414	-0.167948591	0.13164087	0.568170887	VPS35
1667	ENSG00000033627.17	166.3114453	-0.277531535	0.217464942	0.568170887	ATP6V0A1
1668	ENSG00000072415.9	102.6764845	0.281588898	0.220919904	0.568978806	MPP5
1669	ENSG00000131389.17	142.6810543	0.236436973	0.185618268	0.569408894	SLC6A6
1670	ENSG00000166986.15	780.3582899	-0.162679984	0.127742175	0.569408894	MARS1
1671	ENSG00000113811.11	97.48541306	0.276643624	0.217430138	0.569891142	SELENOK
1672	ENSG00000152661.9	276.1275273	0.24233832	0.190438464	0.569891142	GJA1
1673	ENSG00000197622.13	159.1754158	-0.222069358	0.174646571	0.570344713	CDC42SE1
1674	ENSG00000173726.11	163.4583982	0.248517063	0.195504274	0.570378955	TOMM20
1675	ENSG00000102977.17	113.69926	0.266427229	0.209729943	0.570859649	ACD
1676	ENSG00000094631.21	85.63009776	-0.299648757	0.236120645	0.571800212	HDAC6
1677	ENSG00000131558.15	240.4099897	-0.198246884	0.15644654	0.573319048	EXOC4
1678	ENSG00000130164.14	1029.034997	-0.175921888	0.138911882	0.57373497	LDLR
1679	ENSG00000179051.14	317.2351391	-0.219864967	0.173822162	0.574287525	RCC2
1680	ENSG00000173273.16	96.15957126	-0.285189517	0.225473041	0.574287525	TNKS
1681	ENSG00000126602.11	841.1256237	0.167409095	0.132353933	0.574287525	TRAP1
1682	ENSG00000106367.15	267.4976476	-0.206956078	0.163689245	0.574472636	AP1S1
1683	ENSG00000112984.12	545.6048617	0.215594521	0.170733527	0.575700432	KIF20A
1684	ENSG00000100522.10	102.5261728	0.28019125	0.221973626	0.575840827	GNPNAT1
1685	ENSG00000276966.2	3483.636081	0.150113047	0.118995781	0.576273874	H4C5
1686	ENSG00000143878.10	397.7725854	-0.191755208	0.152056572	0.576353513	RHOB
1687	ENSG00000278845.5	414.0161265	0.183955889	0.145971725	0.576875461	MRPL45
1688	ENSG00000277258.5	81.35988101	-0.288865957	0.229383684	0.577438125	PCGF2
1689	ENSG00000114503.11	345.000372	0.198519305	0.157759627	0.577456247	NCBP2
1690	ENSG00000164587.13	1208.10645	0.166818486	0.132577384	0.577456247	RPS14
1691	ENSG00000153179.13	131.0504742	-0.266226757	0.211483651	0.577456247	RASSF3
1692	ENSG00000107951.15	114.0592723	0.245278737	0.19500761	0.577597891	MTPAP
1693	ENSG00000079691.18	484.0201286	-0.172516298	0.137240292	0.578010686	CARMIL1
1694	ENSG00000122783.16	99.89195913	-0.274483009	0.218470947	0.578327152	CYREN
1695	ENSG00000135926.15	290.7190966	-0.196416217	0.156495004	0.578934819	TMBIM1
1696	ENSG00000127564.17	120.1902816	0.258374696	0.205809237	0.578934819	PKMYT1
1697	ENSG00000218739.10	111.3463426	0.294423786	0.235336529	0.579904593	CEBPZOS
1698	ENSG00000114650.20	138.6634381	0.244062159	0.195002414	0.579904593	SCAP
1699	ENSG00000072274.13	2840.396265	0.217725414	0.174078224	0.579904593	TFRC
1700	ENSG00000156026.14	296.0477381	0.206153891	0.164459128	0.579904593	MCU
1701	ENSG00000198682.13	108.0420271	-0.254727383	0.203407865	0.579904593	PAPSS2
1702	ENSG00000072210.19	123.8234091	-0.241039183	0.192380955	0.579904593	ALDH3A2
1703	ENSG00000270647.6	608.7001963	-0.427458878	0.341449357	0.579904593	TAF15
1704	ENSG00000108848.16	373.5470092	0.195423657	0.155914455	0.579904593	LUC7L3
1705	ENSG00000118680.14	3063.407815	-0.158242062	0.12634476	0.579904593	MYL12B
1706	ENSG00000082458.12	107.3212771	-0.282762691	0.226062621	0.579904593	DLG3
1707	ENSG00000241973.11	212.5410555	-0.210228058	0.168157449	0.580113705	PI4KA
1708	ENSG00000111602.12	170.3074433	0.21831088	0.174744537	0.580647983	TIMELESS
1709	ENSG00000173039.19	173.1886075	-0.230427316	0.184546949	0.581014248	RELA
1710	ENSG00000143476.18	164.754004	0.226878648	0.181963424	0.581999018	DTL
1711	ENSG00000068796.19	232.57796	0.202314779	0.162462294	0.581999018	KIF2A
1712	ENSG00000165006.14	105.9142056	-0.25209413	0.202324592	0.581999018	UBAP1
1713	ENSG00000075415.13	1887.371682	0.144668729	0.116175339	0.581999018	SLC25A3
1714	ENSG00000160551.11	104.8184001	-0.268764694	0.215625916	0.581999018	TAOK1
1715	ENSG00000079134.12	91.32777178	0.274419928	0.220035795	0.581999018	THOC1
1716	ENSG00000142002.17	83.80204678	-0.297396586	0.238715339	0.581999018	DPP9
1717	ENSG00000143776.18	127.3706978	-0.237387733	0.19080013	0.582247354	CDC42BPA
1718	ENSG00000073711.11	268.2219856	-0.189645943	0.152572399	0.582247354	PPP2R3A
1719	ENSG00000013810.20	319.9362174	0.191094329	0.15373365	0.582247354	TACC3
1720	ENSG00000171617.14	192.952265	-0.233338494	0.187523762	0.582247354	ENC1
1721	ENSG00000168209.5	348.7607874	0.252254157	0.202848367	0.582247354	DDIT4
1722	ENSG00000177600.9	2425.597688	0.166086236	0.133586773	0.582247354	RPLP2
1723	ENSG00000173530.6	102.3843454	0.266737082	0.21487249	0.583531354	TNFRSF10D
1724	ENSG00000198265.12	103.0438049	0.253788236	0.20452889	0.58367824	HELZ
1725	ENSG00000134046.12	109.4980515	0.244590174	0.197206968	0.58367824	MBD2
1726	ENSG00000102172.16	241.7988167	0.238488871	0.192296102	0.58367824	SMS
1727	ENSG00000099282.10	174.7432339	0.225706245	0.18221031	0.584512951	TSPAN15
1728	ENSG00000198668.13	962.1890996	0.176616398	0.142553888	0.584512951	CALM1
1729	ENSG00000107862.5	196.8650503	-0.228757871	0.18486608	0.585469702	GBF1
1730	ENSG00000103145.11	145.6720472	0.235716731	0.190581247	0.585728896	HCFC1R1
1731	ENSG00000185650.10	252.5722981	-0.205716896	0.166537097	0.586292498	ZFP36L1
1732	ENSG00000180917.18	168.0893277	0.233174565	0.188712816	0.586292498	CMTR2
1733	ENSG00000161847.14	114.9497024	0.263909704	0.213593995	0.586292498	RAVER1
1734	ENSG00000163347.6	1020.772869	0.19132615	0.154972208	0.58663671	CLDN1
1735	ENSG00000036257.13	307.7130391	0.200736341	0.162707914	0.586827676	CUL3
1736	ENSG00000205336.13	336.962484	-0.188505601	0.152768125	0.586827676	ADGRG1
1737	ENSG00000153317.15	91.88569419	-0.265563247	0.215372943	0.587177263	ASAP1
1738	ENSG00000147889.17	659.8225325	-0.191628129	0.155542957	0.587890822	CDKN2A
1739	ENSG00000132128.16	160.893698	-0.220982963	0.179437129	0.587935446	LRRC41
1740	ENSG00000204568.12	490.2240609	-0.187470117	0.152297832	0.587935446	MRPS18B
1741	ENSG00000100097.12	141.266439	-0.230522908	0.187247949	0.587935446	LGALS1
1742	ENSG00000170248.15	434.6967816	-0.182446652	0.148326157	0.588360165	PDCD6IP
1743	ENSG00000170584.11	96.89194855	0.297419166	0.241833288	0.588360165	NUDCD2
1744	ENSG00000112062.11	291.0152474	-0.186070395	0.151337019	0.588367143	MAPK14
1745	ENSG00000106400.12	264.5442337	-0.192476342	0.15671314	0.58900417	ZNHIT1
1746	ENSG00000035862.12	228.0413483	-0.199602253	0.162473089	0.58900417	TIMP2
1747	ENSG00000123545.6	139.2744443	0.24952219	0.203426724	0.590065305	NDUFAF4
1748	ENSG00000109881.17	173.7524968	0.244403226	0.199271099	0.590065305	CCDC34
1749	ENSG00000117226.12	127.975702	0.261352846	0.213325596	0.590752348	GBP3
1750	ENSG00000105185.12	255.7748694	0.225847178	0.184330759	0.590752348	PDCD5
1751	ENSG00000125037.12	118.0870223	0.269931106	0.220400862	0.590826476	EMC3
1752	ENSG00000198522.14	159.8712382	0.216586917	0.177342975	0.590896282	GPN1
1753	ENSG00000132842.14	409.880178	-0.195260677	0.159525286	0.590896282	AP3B1
1754	ENSG00000113732.9	401.1449357	-0.218514247	0.178963281	0.590896282	ATP6V0E1
1755	ENSG00000152818.18	144.2775413	-0.227071614	0.186011447	0.590896282	UTRN
1756	ENSG00000106268.15	127.0031887	0.245016759	0.200353048	0.590896282	NUDT1
1757	ENSG00000196139.14	853.3598198	-0.163513132	0.133955139	0.590896282	AKR1C3
1758	ENSG00000133318.14	709.7856153	0.19149105	0.156870234	0.590896282	RTN3
1759	ENSG00000184047.20	188.7616135	0.205323498	0.167998889	0.590896282	DIABLO
1760	ENSG00000177885.15	222.5849318	-0.215690342	0.176430493	0.590896282	GRB2
1761	ENSG00000130202.10	134.2477777	0.227400463	0.185968096	0.590896282	NECTIN2
1762	ENSG00000088325.16	675.7188283	0.207021638	0.169289687	0.590896282	TPX2
1763	ENSG00000171155.8	164.3344716	0.233761387	0.191304256	0.590896282	C1GALT1C1
1764	ENSG00000073756.12	187.7024909	0.227796689	0.186753372	0.591450742	PTGS2
1765	ENSG00000172428.11	116.828329	0.329585523	0.270299434	0.591556868	COPS9
1766	ENSG00000205302.7	347.5844308	0.183476732	0.150686511	0.592293147	SNX2
1767	ENSG00000113368.12	913.8776144	0.155302611	0.12751233	0.592293147	LMNB1
1768	ENSG00000164919.11	371.6327162	0.233606227	0.191865589	0.592293147	COX6C
1769	ENSG00000099256.19	87.47021223	0.291872883	0.239775681	0.592293147	PRTFDC1
1770	ENSG00000165322.18	150.100155	-0.225793222	0.185654069	0.592723627	ARHGAP12
1771	ENSG00000161970.15	354.2807993	0.202121059	0.166229287	0.592723627	RPL26
1772	ENSG00000197632.9	219.8044087	-0.207851419	0.170951299	0.592723627	SERPINB2
1773	ENSG00000169895.6	303.3155825	0.188375717	0.155030744	0.593160817	SYAP1
1774	ENSG00000006327.14	1256.078063	-0.165540413	0.136315466	0.593526347	TNFRSF12A
1775	ENSG00000133706.19	1002.690158	-0.200794379	0.165598061	0.595011844	LARS1
1776	ENSG00000175467.15	192.314217	-0.281777199	0.232493211	0.595011844	SART1
1777	ENSG00000100325.15	110.0471171	-0.243663376	0.201054777	0.595011844	ASCC2
1778	ENSG00000077549.19	1025.249587	-0.156015657	0.128902902	0.595077892	CAPZB
1779	ENSG00000132182.12	240.8779439	0.254271339	0.21004652	0.595077892	NUP210
1780	ENSG00000075223.14	305.3542	0.205416797	0.169830184	0.595077892	SEMA3C
1781	ENSG00000266412.5	345.0006449	-0.182804597	0.151117082	0.595077892	NCOA4
1782	ENSG00000110344.10	141.5133053	0.224382978	0.185256166	0.595077892	UBE4A
1783	ENSG00000125755.19	317.1820243	-0.176314981	0.145704588	0.595077892	SYMPK
1784	ENSG00000128245.15	357.3279731	0.181710991	0.150180796	0.595077892	YWHAH
1785	ENSG00000167264.18	106.1917619	-0.26113733	0.21603192	0.595502979	DUS2
1786	ENSG00000131626.18	99.50663094	-0.257436221	0.213199818	0.596484388	PPFIA1
1787	ENSG00000025770.19	146.0907072	0.230631217	0.191067692	0.596577318	NCAPH2
1788	ENSG00000117614.10	164.950404	-0.21839306	0.18106437	0.596710929	SYF2
1789	ENSG00000137497.18	232.1295372	0.194463814	0.161267836	0.596710929	NUMA1
1790	ENSG00000135655.16	175.4598223	0.212911163	0.176503815	0.596710929	USP15
1791	ENSG00000100227.18	173.3300821	-0.241745539	0.200516807	0.596710929	POLDIP3
1792	ENSG00000131876.17	103.7815583	0.245146914	0.203473207	0.596853194	SNRPA1
1793	ENSG00000141522.12	907.3851099	-0.167194232	0.138748001	0.596853194	ARHGDIA
1794	ENSG00000116857.17	171.9484469	0.23961046	0.199041077	0.597517594	TMEM9
1795	ENSG00000156515.23	463.0705179	-0.216936754	0.180283574	0.597705553	HK1
1796	ENSG00000198561.15	1394.972502	-0.201268896	0.167426809	0.597950184	CTNND1
1797	ENSG00000132963.8	735.9100619	0.184105348	0.153133651	0.597950184	POMP
1798	ENSG00000140525.19	504.316666	0.17225884	0.143300876	0.597950184	FANCI
1799	ENSG00000117114.20	206.8512223	0.2254753	0.187757156	0.59837828	ADGRL2
1800	ENSG00000221823.11	159.3438495	-0.274887134	0.229137509	0.59837828	PPP3R1
1801	ENSG00000119048.8	129.3126213	0.243145194	0.202597166	0.59837828	UBE2B
1802	ENSG00000003147.19	86.33114294	-0.268463884	0.22380272	0.59837828	ICA1
1803	ENSG00000105855.10	248.5459716	-0.206003824	0.171680284	0.59837828	ITGB8
1804	ENSG00000158042.9	258.1673577	0.19941111	0.166486709	0.59837828	MRPL17
1805	ENSG00000073614.13	163.1374537	-0.21463648	0.178691422	0.59837828	KDM5A
1806	ENSG00000080371.6	275.2530568	-0.199233696	0.166281667	0.59837828	RAB21
1807	ENSG00000033170.17	126.8291427	0.257638282	0.214958499	0.59837828	FUT8
1808	ENSG00000167965.18	87.71333498	-0.263714358	0.220181779	0.59837828	MLST8
1809	ENSG00000091164.13	452.0237883	0.168698884	0.140752821	0.59837828	TXNL1
1810	ENSG00000101166.16	271.6333005	0.23991822	0.200154892	0.59837828	PRELID3B
1811	ENSG00000141934.10	222.574669	0.192048539	0.160456069	0.598875211	PLPP2
1812	ENSG00000272047.3	89.68372086	0.256819403	0.214880273	0.600278467	GTF2H5
1813	ENSG00000146038.12	470.5387527	-0.196013444	0.16427579	0.601946638	DCDC2
1814	ENSG00000047849.21	767.2064328	-0.153262032	0.128566603	0.602743428	MAP4
1815	ENSG00000232119.8	107.7587738	0.262239998	0.220045486	0.602744756	MCTS1
1816	ENSG00000113643.9	601.8577671	0.156869402	0.13180427	0.603686013	RARS1
1817	ENSG00000090581.10	98.14396794	0.263124719	0.221058936	0.603686013	GNPTG
1818	ENSG00000116584.20	108.7892437	-0.276078461	0.232171738	0.60442491	ARHGEF2
1819	ENSG00000112096.19	145.4562489	-0.219840492	0.184946187	0.604539301	SOD2
1820	ENSG00000146282.18	119.9332097	0.228642469	0.1924701	0.604952901	RARS2
1821	ENSG00000139645.10	98.03763561	-0.250613995	0.211145453	0.605599876	ANKRD52
1822	ENSG00000127616.19	303.3684021	-0.213966468	0.180312056	0.605599876	SMARCA4
1823	ENSG00000159685.11	86.86540913	0.262049743	0.221297708	0.605629161	CHCHD6
1824	ENSG00000204520.14	143.2921684	0.251410893	0.211947979	0.605629161	MICA
1825	ENSG00000106460.19	313.0361662	0.243765199	0.205821638	0.605629161	TMEM106B
1826	ENSG00000110104.13	126.9532717	-0.238937901	0.201795749	0.605629161	CCDC86
1827	ENSG00000149532.16	155.1850314	0.213770947	0.180645988	0.605629161	CPSF7
1828	ENSG00000135148.12	96.35242881	-0.258692609	0.218513757	0.605629161	TRAFD1
1829	ENSG00000178952.11	1456.450245	0.144082216	0.121757987	0.605629161	TUFM
1830	ENSG00000171475.14	442.7388259	-0.195971829	0.165373846	0.605629161	WIPF2
1831	ENSG00000015532.10	84.15057856	0.259659434	0.219363778	0.605629161	XYLT2
1832	ENSG00000081923.15	154.3615562	0.26126521	0.22053703	0.605629161	ATP8B1
1833	ENSG00000000419.13	602.1153962	0.180274595	0.152396082	0.605718953	DPM1
1834	ENSG00000166145.14	140.5001804	0.22131837	0.18724846	0.606336498	SPINT1
1835	ENSG00000105738.11	119.176742	-0.236227452	0.199934404	0.606336498	SIPA1L3
1836	ENSG00000072501.19	520.0406029	0.187180941	0.158446926	0.606336498	SMC1A
1837	ENSG00000169020.10	214.3678909	0.213003089	0.18040337	0.606658572	ATP5ME
1838	ENSG00000084754.12	573.6814632	-0.223323877	0.189237516	0.606916438	HADHA
1839	ENSG00000169905.12	165.2928908	0.24620823	0.209061001	0.607410687	TOR1AIP2
1840	ENSG00000197756.10	2108.555523	0.162816864	0.138234794	0.607410687	RPL37A
1841	ENSG00000172037.14	302.7366961	-0.188562312	0.160025793	0.607410687	LAMB2
1842	ENSG00000130332.15	145.2076255	0.232018521	0.196915685	0.607410687	LSM7
1843	ENSG00000101158.15	466.5750355	0.164312941	0.139439737	0.607410687	NELFCD
1844	ENSG00000063601.17	98.94435383	-0.290040774	0.246269439	0.607410687	MTMR1
1845	ENSG00000048052.21	139.8756782	-0.228403426	0.194053971	0.60776704	HDAC9
1846	ENSG00000134825.16	282.4565434	0.186133351	0.15825363	0.608288309	TMEM258
1847	ENSG00000008952.17	546.8908763	0.175633838	0.149782841	0.608541004	SEC62
1848	ENSG00000113658.18	150.9893752	-0.215616147	0.184170677	0.608541004	SMAD5
1849	ENSG00000213676.13	152.2090371	-0.2177534	0.185484069	0.608541004	ATF6B
1850	ENSG00000188112.9	123.447637	0.224756121	0.191463246	0.608541004	C6orf132
1851	ENSG00000197498.13	193.3941952	0.195217782	0.166444222	0.608541004	RPF2
1852	ENSG00000106628.10	641.5419656	0.167956462	0.142965544	0.608541004	POLD2
1853	ENSG00000122882.11	189.5343218	-0.216002063	0.184440338	0.608541004	ECD
1854	ENSG00000176102.13	181.8004818	-0.205044132	0.174828428	0.608541004	CSTF3
1855	ENSG00000120694.20	1090.763676	-0.181146811	0.154712658	0.608541004	HSPH1
1856	ENSG00000138623.10	270.6870517	-0.182262516	0.155322494	0.608541004	SEMA7A
1857	ENSG00000166411.14	201.5684126	0.195823903	0.16711654	0.608541004	IDH3A
1858	ENSG00000149923.14	711.3836075	0.150502044	0.128046183	0.608541004	PPP4C
1859	ENSG00000276023.5	171.3787523	-0.200162265	0.170924854	0.608541004	DUSP14
1860	ENSG00000101040.19	107.8914975	-0.268631378	0.22910374	0.608541004	ZMYND8
1861	ENSG00000198792.13	91.74143361	-0.258921302	0.220886313	0.608541004	TMEM184B
1862	ENSG00000065923.10	124.2981632	0.243704515	0.207570534	0.608541004	SLC9A7
1863	ENSG00000106009.16	255.3454158	-0.198315569	0.16947776	0.608805468	BRAT1
1864	ENSG00000143324.14	147.3819408	0.248823997	0.212777372	0.608806408	XPR1
1865	ENSG00000122515.15	116.2002248	-0.231895654	0.198339027	0.608806408	ZMIZ2
1866	ENSG00000134001.14	452.6504151	0.163845878	0.140134053	0.608806408	EIF2S1
1867	ENSG00000197635.10	186.1508133	0.269144942	0.230462193	0.609836368	DPP4
1868	ENSG00000144848.11	153.2314105	0.205896038	0.176409113	0.610216668	ATG3
1869	ENSG00000129055.12	134.1948485	0.240845275	0.206613097	0.610647043	ANAPC13
1870	ENSG00000153140.9	193.601469	0.202548512	0.173892176	0.610647043	CETN3
1871	ENSG00000111786.9	426.9189609	0.18450197	0.15833879	0.610647043	SRSF9
1872	ENSG00000090060.18	214.1442038	0.199302993	0.171081102	0.610647043	PAPOLA
1873	ENSG00000166477.13	125.7223705	0.220222913	0.188969351	0.610647043	LEO1
1874	ENSG00000102384.13	102.348611	0.239006097	0.204915633	0.610647043	CENPI
1875	ENSG00000127184.13	310.2328165	-0.242929034	0.208696736	0.610916946	COX7C
1876	ENSG00000130811.12	362.7791469	-0.187587561	0.161173762	0.610916946	EIF3G
1877	ENSG00000158435.8	165.4497789	0.215659066	0.185515477	0.611356816	CNOT11
1878	ENSG00000137409.19	605.6197743	-0.163023804	0.140226228	0.611356816	MTCH1
1879	ENSG00000039068.19	1221.414511	0.150222319	0.129223815	0.611356816	CDH1
1880	ENSG00000253352.9	81.28471242	-0.282937478	0.243627535	0.612179302	TUG1
1881	ENSG00000143437.21	125.4418096	-0.224514241	0.193414534	0.612284159	ARNT
1882	ENSG00000170190.16	135.1233705	-0.213595556	0.18403781	0.612284159	SLC16A5
1883	ENSG00000164091.12	109.3533389	0.229717378	0.198122453	0.612756011	WDR82
1884	ENSG00000122873.12	198.4488729	0.192000068	0.165639976	0.612756011	CISD1
1885	ENSG00000167107.13	108.7819778	-0.243983459	0.210594466	0.612756011	ACSF2
1886	ENSG00000129657.16	137.7196732	-0.227747274	0.196524367	0.612756011	SEC14L1
1887	ENSG00000167658.16	3510.619061	-0.227015578	0.195950131	0.612756011	EEF2
1888	ENSG00000169241.19	116.4737664	0.239208253	0.206635231	0.613345509	SLC50A1
1889	ENSG00000116455.14	175.7387839	0.200120037	0.173168384	0.614468917	WDR77
1890	ENSG00000067533.6	343.5500745	0.17442009	0.150971015	0.614468917	RRP15
1891	ENSG00000163535.18	97.58079858	0.251560513	0.217760584	0.614468917	SGO2
1892	ENSG00000144746.7	376.8080426	0.180182557	0.156012186	0.614468917	ARL6IP5
1893	ENSG00000112514.18	364.0423293	-0.180419019	0.156169476	0.614468917	CUTA
1894	ENSG00000173852.15	154.0212732	0.271177654	0.235005832	0.615166213	DPY19L1
1895	ENSG00000127463.15	387.3421509	0.182963132	0.158635335	0.615411921	EMC1
1896	ENSG00000131773.14	91.87861492	-0.249324556	0.216381364	0.615890039	KHDRBS3
1897	ENSG00000100865.15	152.7074186	0.209926146	0.182169549	0.615890039	CINP
1898	ENSG00000146376.11	335.1771995	0.176062459	0.152927963	0.616224548	ARHGAP18
1899	ENSG00000028528.15	201.9487845	-0.191321811	0.166170313	0.616224548	SNX1
1900	ENSG00000142634.13	179.3383674	0.216664247	0.188353354	0.616855283	EFHD2
1901	ENSG00000079785.15	591.6534012	-0.172554066	0.150049558	0.616855283	DDX1
1902	ENSG00000182010.11	169.9796063	0.225632243	0.196253582	0.616855283	RTKN2
1903	ENSG00000119013.9	316.7372447	0.196385497	0.170956037	0.617409582	NDUFB3
1904	ENSG00000197958.13	101.7239427	0.245321329	0.213599062	0.617409582	RPL12
1905	ENSG00000154832.15	90.19153433	-0.301073132	0.262224013	0.61745181	CXXC1
1906	ENSG00000158019.21	142.4116125	-0.207910075	0.181181701	0.617767592	BABAM2
1907	ENSG00000123609.11	156.7537945	0.215048496	0.187595178	0.618554282	NMI
1908	ENSG00000234127.9	199.121788	-0.205509466	0.179310361	0.618554282	TRIM26
1909	ENSG00000144580.14	109.6936976	0.23094236	0.201694572	0.61919051	CNOT9
1910	ENSG00000147416.11	264.5631475	-0.181643939	0.15866221	0.61919051	ATP6V1B2
1911	ENSG00000213064.10	228.8371768	0.20112978	0.175764793	0.619410219	SFT2D2
1912	ENSG00000100796.17	103.6531358	0.233845194	0.204558474	0.620247524	PPP4R3A
1913	ENSG00000134283.18	109.7795322	-0.24649542	0.215714076	0.620406932	PPHLN1
1914	ENSG00000100462.16	308.4351071	-0.181882111	0.15923179	0.620538273	PRMT5
1915	ENSG00000064999.15	187.5184	-0.235946455	0.206694172	0.620950041	ANKS1A
1916	ENSG00000084652.16	290.8684783	-0.192246461	0.169346538	0.621394456	TXLNA
1917	ENSG00000198700.10	409.5409336	0.162146033	0.142461456	0.621394456	IPO9
1918	ENSG00000179833.4	82.67186215	0.250751522	0.220577605	0.621394456	SERTAD2
1919	ENSG00000065911.12	490.6966504	0.157809286	0.138620657	0.621394456	MTHFD2
1920	ENSG00000115271.11	310.2182551	0.174436543	0.153681331	0.621394456	GCA
1921	ENSG00000076201.15	91.23105842	-0.269800682	0.237475035	0.621394456	PTPN23
1922	ENSG00000114867.22	926.6099422	-0.383949408	0.338023204	0.621394456	EIF4G1
1923	ENSG00000134352.20	165.3373576	0.217137286	0.19119571	0.621394456	IL6ST
1924	ENSG00000145780.8	245.526453	-0.193272764	0.169658376	0.621394456	FEM1C
1925	ENSG00000111799.21	81.56988087	-0.254962269	0.224387123	0.621394456	COL12A1
1926	ENSG00000083123.15	87.4366317	-0.273113096	0.240423882	0.621394456	BCKDHB
1927	ENSG00000136238.18	509.2319761	0.176916008	0.155413615	0.621394456	RAC1
1928	ENSG00000165215.6	279.8626002	0.197877251	0.174137094	0.621394456	CLDN3
1929	ENSG00000197771.13	236.512578	0.203707067	0.178899968	0.621394456	MCMBP
1930	ENSG00000026508.20	3242.353851	0.169829319	0.149514739	0.621394456	CD44
1931	ENSG00000173064.13	80.94464531	-0.273539079	0.241126006	0.621394456	HECTD4
1932	ENSG00000129636.13	178.1924041	0.276694321	0.243389099	0.621394456	ITFG1
1933	ENSG00000154080.14	131.3645094	0.250732335	0.221018147	0.621394456	CHST9
1934	ENSG00000167642.13	886.259084	0.149886028	0.131396013	0.621394456	SPINT2
1935	ENSG00000124145.6	1002.580615	0.152807173	0.1341808	0.621394456	SDC4
1936	ENSG00000133142.17	215.1007497	-0.184763614	0.162826658	0.621394456	TCEAL4
1937	ENSG00000117859.19	162.1642404	-0.203140266	0.17924018	0.621508477	OSBPL9
1938	ENSG00000198189.11	235.7642043	0.197098461	0.17393091	0.621508477	HSD17B11
1939	ENSG00000112992.18	217.4266976	0.184723964	0.163078249	0.621508477	NNT
1940	ENSG00000170348.9	500.2957287	0.180839145	0.159498022	0.621508477	TMED10
1941	ENSG00000101160.14	269.9895398	0.187470831	0.165490438	0.621508477	CTSZ
1942	ENSG00000134291.12	92.31310197	0.248406543	0.219582915	0.622160519	TMEM106C
1943	ENSG00000111142.14	703.1201694	0.14341313	0.126723392	0.622160519	METAP2
1944	ENSG00000182963.11	142.3681654	0.212201524	0.187618594	0.622160519	GJC1
1945	ENSG00000131174.7	726.9734014	0.197610627	0.174748656	0.622160519	COX7B
1946	ENSG00000127483.19	237.0543067	-0.182760762	0.161790858	0.622637313	HP1BP3
1947	ENSG00000159658.13	81.89458534	0.269467537	0.238817135	0.622637313	EFCAB14
1948	ENSG00000063660.9	143.6343331	0.211431789	0.187180308	0.622637313	GPC1
1949	ENSG00000138246.17	349.9074963	-0.177313117	0.1572197	0.622637313	DNAJC13
1950	ENSG00000164244.21	321.5444633	-0.179929858	0.159420774	0.622637313	PRRC1
1951	ENSG00000146386.8	164.6056794	-0.207987288	0.184487672	0.622637313	ABRACL
1952	ENSG00000185009.12	223.1064949	0.200052629	0.1774231	0.622637313	AP3M1
1953	ENSG00000185088.14	90.56329777	0.261824955	0.232527783	0.622637313	RPS27L
1954	ENSG00000103591.13	297.0552669	0.173333001	0.153904905	0.622637313	AAGAB
1955	ENSG00000166233.15	129.3415293	-0.210471708	0.186923019	0.622637313	ARIH1
1956	ENSG00000141447.18	86.76438455	-0.252068404	0.223593139	0.622637313	OSBPL1A
1957	ENSG00000088247.17	274.2421418	-0.213993703	0.190034124	0.622637313	KHSRP
1958	ENSG00000167644.12	120.2985799	-0.255095201	0.225896953	0.622637313	C19orf33
1959	ENSG00000126756.12	366.638253	0.18818822	0.167136631	0.622637313	UXT
1960	ENSG00000147676.14	327.9060196	0.205756606	0.18291263	0.623079921	MAL2
1961	ENSG00000205220.12	130.3782159	0.25400014	0.22575946	0.623079921	PSMB10
1962	ENSG00000196878.15	890.1841063	-0.164046573	0.146174544	0.624895614	LAMB3
1963	ENSG00000154174.8	295.0719777	0.169540387	0.151102206	0.624895614	TOMM70
1964	ENSG00000085721.13	145.7281152	0.218826403	0.194966481	0.624895614	RRN3
1965	ENSG00000131475.7	422.1191497	0.178840758	0.159416622	0.624895614	VPS25
1966	ENSG00000079462.7	156.9847846	-0.207030051	0.184652069	0.62524233	PAFAH1B3
1967	ENSG00000112339.15	142.2970938	0.220754966	0.196974175	0.62539063	HBS1L
1968	ENSG00000115170.15	154.1974116	0.212514218	0.189948218	0.62539065	ACVR1
1969	ENSG00000137171.15	91.08204188	-0.259909899	0.232097988	0.62539065	KLC4
1970	ENSG00000188191.15	85.23809225	-0.254248257	0.227250474	0.62539065	PRKAR1B
1971	ENSG00000158604.15	207.0131857	0.184687438	0.165114733	0.62539065	TMED4
1972	ENSG00000121621.7	166.1236361	0.193426957	0.172866778	0.62539065	KIF18A
1973	ENSG00000111669.15	1849.969109	0.143396797	0.128198296	0.62539065	TPI1
1974	ENSG00000159131.17	550.8166268	-0.198197194	0.176964149	0.62539065	GART
1975	ENSG00000104412.8	97.77454464	-0.239083062	0.21382635	0.625501816	EMC2
1976	ENSG00000113460.13	197.8515247	0.188317648	0.168801055	0.627403068	BRIX1
1977	ENSG00000101193.8	208.7175234	0.191310093	0.171455327	0.627403068	GID8
1978	ENSG00000074319.13	210.1977714	-0.222934604	0.199949093	0.627758103	TSG101
1979	ENSG00000163754.18	142.4692554	0.201650245	0.180926293	0.627760433	GYG1
1980	ENSG00000145431.11	107.8716912	0.235704633	0.211639997	0.627760433	PDGFC
1981	ENSG00000131437.15	84.43956502	-0.247771032	0.222415468	0.627760433	KIF3A
1982	ENSG00000040633.13	86.83774923	0.252667369	0.226771685	0.627760433	PHF23
1983	ENSG00000204899.6	92.76739424	0.267235076	0.240276194	0.628973003	MZT1
1984	ENSG00000119638.13	114.2085893	-0.219937749	0.198029198	0.630248626	NEK9
1985	ENSG00000116044.16	362.0220698	0.163229176	0.147110256	0.630694676	NFE2L2
1986	ENSG00000070214.16	154.7693979	0.244181285	0.220027612	0.630694676	SLC44A1
1987	ENSG00000120437.9	965.6915343	-0.134733943	0.121488058	0.630818733	ACAT2
1988	ENSG00000167193.8	88.49272574	0.27406258	0.247164974	0.630818733	CRK
1989	ENSG00000082805.20	94.24769546	-0.284819893	0.257125759	0.631639202	ERC1
1990	ENSG00000099940.12	117.7392463	-0.220885176	0.19952521	0.631986206	SNAP29
1991	ENSG00000135823.14	105.1590801	0.220657812	0.199503664	0.632455339	STX6
1992	ENSG00000075234.17	111.1573636	-0.218656021	0.197705222	0.632455339	TTC38
1993	ENSG00000164985.15	142.7046439	0.216420495	0.195749686	0.632516536	PSIP1
1994	ENSG00000006712.15	313.7231206	-0.198090785	0.179280773	0.632890726	PAF1
1995	ENSG00000231500.7	262.5587371	0.178299826	0.16145022	0.633139024	RPS18
1996	ENSG00000116898.12	138.5899579	0.247564649	0.224437481	0.633765309	MRPS15
1997	ENSG00000162704.16	1388.63415	-0.138328176	0.125418355	0.633765309	ARPC5
1998	ENSG00000158941.16	215.2852941	-0.210179524	0.190584493	0.633765309	CCAR2
1999	ENSG00000125505.17	344.2691843	0.175405725	0.15916456	0.634238426	MBOAT7
[truncated: 9,753 more rows]
