# Supplementary material for: Ribosome-Profiling Reveals Restricted Post Transcriptional Expression of Antiviral Cytokines and Transcription Factors during SARS-CoV-2 Infection
Source: Int J Mol Sci. 2021 Mar 25;22(7):3392. doi: 10.3390/ijms22073392 (PMC8036502; doi:10.3390/ijms22073392)
Supplement: Supplementary file 1 [file ijms-22-03392-s001.zip › Table S3.csv]

	Gene.name.y	log2FoldChange	padj
1	ZNF675	-1.29E-05	0.999971983
2	MFHAS1	7.98E-05	0.999908386
3	WDR83	-0.000286297	0.99956966
4	SCAMP2	0.000171392	0.99954551
5	SND1	0.000465374	0.999124781
6	SIRT7	0.000597726	0.998863309
7	RAB15	0.00122964	0.998766655
8	COG2	0.000368773	0.998764466
9	RNF113A	0.000619508	0.99869582
10	PAWR	-0.00038888	0.99869582
11	TIAL1	-0.000507512	0.99869582
12	PIF1	-0.001080145	0.99869582
13	CCPG1	0.002191428	0.998274309
14	CXorf38	0.001023896	0.998274309
15	MAGED1	0.000802807	0.998274309
16	UNG	0.000686105	0.998274309
17	PLS1	-0.000807296	0.998274309
18	TPX2	-0.000873792	0.998274309
19	CLUAP1	-0.000906962	0.998274309
20	DDRGK1	-0.001045365	0.998274309
21	GPSM2	-0.000917805	0.998045497
22	PRPF6	0.002065959	0.998039131
23	MTBP	0.001643865	0.998039131
24	CERS5	-0.001345034	0.998039131
25	TSGA10	0.002074152	0.997998057
26	FBXL19	-0.002437259	0.997793935
27	EIF2B5	-0.001009923	0.997462416
28	PDGFC	0.001548449	0.997179594
29	STRN4	0.001081568	0.997179594
30	C1orf74	0.002940075	0.997172223
31	P4HA2	0.001264414	0.997172223
32	NUDT15	-0.001691041	0.997172223
33	STT3B	-0.001741013	0.997163261
34	ANKRD54	-0.001856537	0.997010384
35	ZNF598	0.002050731	0.996985433
36	TRIOBP	-0.001517632	0.99672497
37	SAPCD2	0.004034608	0.99650801
38	EMP2	0.001948763	0.99650801
39	ERCC2	0.001925462	0.99650801
40	MAPK13	0.001601263	0.99650801
41	REXO4	-0.002859425	0.99650801
42	CCDC92	-0.003014957	0.99650801
43	TTC14	-0.002694275	0.996371501
44	PANX1	0.003421017	0.996219408
45	LAMP1	0.002630201	0.996219408
46	OXR1	0.002531256	0.996219408
47	TRUB1	-0.00178127	0.996219408
48	PUS1	-0.001867782	0.996219408
49	SUPT20H	-0.002369097	0.996219408
50	ICMT	0.003668436	0.995955232
51	RMDN3	-0.003746771	0.995808598
52	ENPP4	0.003151722	0.99556745
53	MED24	0.00117707	0.995242405
54	EXOC1	-0.002729543	0.995242405
55	METTL8	-0.003887964	0.995242405
56	BTN2A1	0.003774093	0.995168011
57	SERINC1	0.003610997	0.995168011
58	CARD10	0.003467273	0.995168011
59	GPRC5A	-0.00271609	0.995126072
60	EPHB2	0.003515489	0.994717066
61	FSCN1	0.005667457	0.994671763
62	FKBP14	-0.004501492	0.994671763
63	CRNKL1	-0.005293004	0.994349166
64	RAB29	0.004254848	0.993903051
65	DDX10	0.003954814	0.993903051
66	INTS4	0.003283158	0.993903051
67	NRAS	-0.003710706	0.993903051
68	EXT2	-0.00388114	0.993903051
69	STYK1	-0.006796362	0.993555573
70	TLE2	-0.011175747	0.993555573
71	PRNP	0.004742939	0.993267403
72	CTNNA1	0.005661464	0.993161593
73	CDC42	-0.004393518	0.993161593
74	TPRN	0.008354853	0.993088176
75	BRD9	-0.004998289	0.992947091
76	RASSF10	0.007687163	0.992414988
77	BAK1	-0.007327238	0.992414988
78	VPS50	-0.004512566	0.992291385
79	ZRANB3	-0.005442164	0.992245807
80	GALK2	-0.00523515	0.991949097
81	PSEN2	-0.00561943	0.991949097
82	CKAP4	0.004619093	0.991785247
83	TAMM41	-0.004973081	0.991740442
84	REV1	0.006258157	0.991302283
85	NT5DC2	-0.004228785	0.991302283
86	EPS15L1	-0.004911436	0.991302283
87	LMBR1	0.004920366	0.991268382
88	NFX1	-0.004906071	0.991268382
89	MCM3	0.004990773	0.99105362
90	GNL2	0.00480092	0.99105362
91	GCNT2	0.009073733	0.991025562
92	FBXW9	0.008827104	0.991025562
93	TBL2	0.005917058	0.991025562
94	ATP6V1B2	0.004434139	0.991025562
95	FAM111B	-0.005712272	0.991025562
96	DNAJB14	-0.006580667	0.991025562
97	ALKBH3	-0.007267859	0.990858727
98	CRACDL	0.008459976	0.990593801
99	RHBDD2	0.007577216	0.990566918
100	DBR1	0.004144027	0.990566918
101	STX12	-0.005397394	0.9904391
102	NWD2	0.011129031	0.99042557
103	CD109	0.00974017	0.99042557
104	FASTKD2	0.00526753	0.99042557
105	HERPUD2	-0.004717556	0.99042557
106	RAVER1	-0.00503158	0.99042557
107	CEBPG	-0.00548472	0.99042557
108	CLCC1	0.005512844	0.990171673
109	VILL	0.007748506	0.98984188
110	THOC5	0.003982551	0.98984188
111	MAEA	-0.004871162	0.98984188
112	FBXL12	-0.006676134	0.98984188
113	GART	-0.006786865	0.989796049
114	TGIF1	0.003860383	0.989672404
115	ARFIP1	-0.004896032	0.989672404
116	ABHD18	-0.010301934	0.989508874
117	PHF10	0.008858306	0.988881888
118	HELLS	0.005200729	0.98886569
119	RRAGC	0.01268899	0.988853263
120	SMPD1	0.010325222	0.988853263
121	XRRA1	0.010243414	0.988853263
122	ARL5A	0.009500118	0.988853263
123	DDX5	0.008765206	0.988853263
124	NECAP2	0.006548423	0.988853263
125	PTTG1IP	0.005596406	0.988853263
126	ZRANB2	0.005114264	0.988853263
127	UBE3A	-0.006703704	0.988853263
128	WASF1	-0.009532427	0.988853263
129	TATDN3	-0.00968278	0.988853263
130	ENPP1	0.015036595	0.988780372
131	HOXB8	0.010949183	0.988780372
132	RCAN1	0.010430984	0.988780372
133	VPS11	0.008533204	0.988780372
134	ZNF263	0.00824825	0.988780372
135	DCUN1D1	0.006564841	0.988780372
136	ECD	0.005748017	0.988780372
137	FAM234A	-0.006440384	0.988780372
138	FAM126A	-0.008739179	0.988780372
139	NEK7	-0.008902335	0.988780372
140	MAP2K6	-0.01248921	0.988780372
141	PIAS2	0.008726298	0.98868215
142	CES2	0.016442379	0.988659594
143	TRAK1	-0.00660838	0.988659594
144	RXRB	0.007048666	0.988305973
145	PTCD3	-0.006098334	0.988305973
146	RAB40C	-0.012407604	0.988305973
147	PPIL4	0.007029626	0.9880765
148	CDCA2	-0.007001191	0.9880765
149	EFNA4	0.012848833	0.987734871
150	PUS7L	-0.010140822	0.987664436
151	WSB2	0.008083783	0.987658865
152	CD44	0.007196829	0.987658865
153	RIOK2	-0.00903313	0.987658865
154	DOK4	-0.01158586	0.987658865
155	CEP131	-0.012084159	0.987658865
156	ZDHHC14	-0.019089768	0.987658865
157	BORA	0.013122783	0.987603967
158	TMCO4	0.011945158	0.98749734
159	FAM114A1	-0.008820667	0.98749734
160	PPP1R18	0.011805738	0.986423758
161	ABI2	0.007569789	0.986323291
162	ASPH	0.00820261	0.98611921
163	C1orf21	-0.015575108	0.98611921
164	ZNF74	0.018222939	0.985512514
165	TMEM131	0.010283014	0.985512514
166	ATR	-0.006143277	0.985512514
167	CTNNB1	-0.008601194	0.985271691
168	KIAA0895	-0.010088381	0.985057967
169	SPIN4	-0.010970457	0.985057967
170	MCM2	0.014697747	0.984790939
171	RBM43	0.014892061	0.984759849
172	RPS6KC1	-0.009731527	0.984759849
173	ZNF143	-0.010188248	0.984759849
174	SMOC1	0.013279938	0.984673227
175	RGS2	-0.005313356	0.984673227
176	MANSC1	-0.009683303	0.984616895
177	SLC44A1	-0.011321275	0.98437234
178	MYSM1	-0.014141399	0.98437234
179	ENDOG	0.012703683	0.984222146
180	FKBP1A	0.024974524	0.984122961
181	USP46	0.015450969	0.984122961
182	SORBS3	0.010191864	0.984122961
183	GNB5	0.008854299	0.984122961
184	RNF220	0.008159649	0.983818973
185	HMG20A	0.009761493	0.983801097
186	PMM2	0.007131632	0.983801097
187	BRF2	-0.008270208	0.983801097
188	RNF149	-0.008772083	0.983801097
189	PRKCZ	-0.010833358	0.983801097
190	ZSWIM7	-0.020354808	0.983801097
191	NARS1	0.009440205	0.983681332
192	YTHDF2	-0.007899292	0.983647971
193	DEK	-0.008039139	0.983647971
194	SLC25A40	-0.012690679	0.983407543
195	FSTL1	0.015082956	0.983126143
196	NFIL3	-0.011373065	0.983126143
197	LRFN3	-0.024373943	0.983126143
198	SNAP47	0.010722934	0.9828469
199	SLC31A1	-0.01353396	0.9828469
200	FLYWCH1	0.018623275	0.982707313
201	IPPK	0.013946184	0.982707313
202	RNPEPL1	0.011807031	0.982707313
203	GJA1	0.011459073	0.982707313
204	MLLT3	0.011262464	0.982707313
205	PRXL2B	0.01124175	0.982707313
206	RAB22A	0.011032347	0.982707313
207	TSNAX	0.009974047	0.982707313
208	FAM111A	0.009898924	0.982707313
209	AAR2	0.008554619	0.982707313
210	CAP1	-0.007825821	0.982707313
211	COL18A1	-0.008043677	0.982707313
212	DPYD	-0.008728512	0.982707313
213	F3	-0.009805781	0.982707313
214	SLC35C2	-0.010298249	0.982707313
215	ZNF131	-0.010983279	0.982707313
216	NKIRAS1	-0.012470968	0.982707313
217	ATE1	-0.013900391	0.982707313
218	MCUR1	-0.013966257	0.982707313
219	SLC25A23	-0.016585354	0.982707313
220	ATMIN	-0.020076726	0.982707313
221	ALDOB	-0.022276732	0.982707313
222	IGFLR1	0.018228707	0.982614423
223	UBE2L6	0.011403642	0.982614423
224	NUCKS1	0.005112826	0.982529626
225	DDHD2	-0.010461047	0.982529626
226	SH2B1	-0.014630026	0.982529626
227	STARD4	-0.008854779	0.982064081
228	MED21	0.012067945	0.982036629
229	SAP30	-0.024570623	0.982036629
230	CCZ1B	0.020064853	0.981906968
231	ZNF668	-0.03328182	0.981824753
232	STX6	-0.009638143	0.981666685
233	COX15	-0.013644001	0.981666685
234	CHTOP	-0.011599517	0.981133164
235	INF2	0.008857803	0.980956695
236	MGAT4A	0.020302539	0.980733661
237	PINX1	0.015766809	0.980733661
238	RPAP3	-0.01133938	0.980663746
239	ARAP1	-0.014423465	0.980380481
240	PRR15	-0.024493489	0.980046405
241	ATAD1	0.01224106	0.98004154
242	VIL1	0.015245301	0.979732862
243	WFS1	-0.009951698	0.979732862
244	AP5B1	0.020223118	0.97899509
245	DCUN1D4	0.013708073	0.97899509
246	GREB1L	0.024246806	0.978745736
247	MAP9	0.018131073	0.978745736
248	COG5	0.013344997	0.978745736
249	UIMC1	0.012903578	0.978745736
250	PIGN	-0.017694597	0.978745736
251	KIAA1191	-0.020095559	0.978745736
252	WDR47	-0.024902883	0.978745736
253	DECR2	0.017304313	0.978368783
254	ACTR2	0.011828194	0.978368783
255	FAM83D	0.007071745	0.978368783
256	GABPB1	-0.01205041	0.978368783
257	ZDHHC5	-0.012685196	0.978368783
258	TRIM37	-0.014593105	0.978368783
259	DDX59	-0.016862762	0.978368783
260	DBNDD1	-0.017383947	0.978368783
261	SLC17A9	-0.01815696	0.978302269
262	MAP7	0.013145957	0.978265675
263	MAP4K2	-0.015529901	0.978217964
264	EIF4ENIF1	-0.014397513	0.978136404
265	FBXL3	0.020045104	0.978114176
266	VRK2	-0.011192121	0.978114176
267	CTSL	-0.014105095	0.978114176
268	NSFL1C	-0.010567721	0.977617253
269	GALC	-0.017856508	0.977147446
270	URI1	0.013704424	0.977094554
271	C3orf52	-0.020562728	0.976959773
272	PABPC4	0.012669814	0.976951606
273	CLN6	-0.016398832	0.976951606
274	LOXL2	-0.019685805	0.976951606
275	LRRC8C	-0.020524386	0.976903865
276	TMEM199	0.018190362	0.976898394
277	MFSD5	0.020721573	0.976042756
278	MAOA	-0.027311533	0.975965827
279	ATG7	0.012713404	0.975867092
280	BAG3	-0.015921804	0.975867092
281	PRKD2	0.013664144	0.975766973
282	NELFB	-0.011242379	0.975766973
283	PMS2	-0.014342043	0.975766973
284	XRN2	0.014679418	0.975031572
285	SEPTIN7	0.009175829	0.975004567
286	RNF135	-0.025823408	0.975004567
287	PYCR2	-0.018046846	0.97495487
288	AQR	-0.018138012	0.97495487
289	ZSWIM1	0.016589881	0.974931554
290	CIB2	0.038887533	0.974901307
291	B4GALT7	0.023271549	0.974901307
292	PI4K2B	0.020210516	0.974901307
293	TBC1D22A	-0.013683624	0.974901307
294	IL4R	-0.015515651	0.974901307
295	NSUN3	-0.018282895	0.974901307
296	IFNGR1	-0.019233473	0.974901307
297	ABCD1	-0.022671275	0.974901307
298	SLC7A7	-0.025082855	0.974901307
299	OSBPL7	0.025143986	0.974652249
300	FTSJ3	0.021730133	0.974652249
301	MORF4L1	0.018728764	0.974652249
302	TCEA1	0.017775602	0.974652249
303	CXCL1	0.016857698	0.974652249
304	CENPE	0.016200437	0.974652249
305	PPID	0.009771602	0.974652249
306	THADA	-0.010168465	0.974652249
307	ASL	-0.013055123	0.974652249
308	TJP3	-0.017591119	0.974652249
309	SH3BP5L	-0.02080934	0.974652249
310	TNNT1	0.020506007	0.974367135
311	ZBTB9	0.014835961	0.974330382
312	CPT2	0.014445617	0.974330382
313	SDHA	-0.016298806	0.974330382
314	RASSF1	0.024483896	0.974302909
315	NIPAL3	0.01931995	0.974302909
316	DGLUCY	-0.021919934	0.974302909
317	SLC15A4	0.018653142	0.973649044
318	CUL1	0.011846815	0.973392815
319	HNRNPA3	-0.026032816	0.973392815
320	NIPAL2	0.030897948	0.973226831
321	RNF115	0.018362883	0.972986073
322	WWP1	-0.019709009	0.972978345
323	CDC42EP2	-0.019818216	0.972937997
324	ANKRD13C	-0.018618843	0.972816358
325	HSF2	0.020525258	0.972716466
326	TPBG	-0.015084511	0.972666898
327	LIG1	-0.023630068	0.972413087
328	GABPB2	-0.027472745	0.972413087
329	SOS2	-0.022147954	0.971859965
330	RIMKLB	-0.032633855	0.971859965
331	RADX	-0.031986282	0.971676955
332	HSPA1A	0.029374602	0.971346572
333	CCDC43	0.012467483	0.971346572
334	CSTF3	-0.013007566	0.971346572
335	ADIPOR1	-0.019284479	0.971346572
336	RUFY1	0.018026058	0.971141826
337	EHMT2	-0.015454747	0.971102048
338	CYFIP1	-0.016205317	0.971102048
339	MTMR3	0.032605633	0.970559991
340	NUCB1	0.012675421	0.970559991
341	ADGRE5	-0.016073138	0.970559991
342	H4C2	-0.056584375	0.970559991
343	CNN2	0.010790522	0.970505805
344	TBC1D17	0.014513478	0.970469239
345	PRKACA	-0.01560775	0.970250269
346	NPTN	-0.019604769	0.970250269
347	SORT1	-0.021936537	0.970195694
348	SLC35C1	-0.030911063	0.970195694
349	NUDT9	-0.015041766	0.97018662
350	PREB	0.013831829	0.969876976
351	TBC1D25	0.022012502	0.969813818
352	B3GNT3	0.016643149	0.969813818
353	PGAP3	-0.009789226	0.969813818
354	PTK7	-0.011709274	0.969813818
355	ATP6V0A2	-0.018211341	0.969813818
356	MT-ND5	-0.024383242	0.969813818
357	WDR24	-0.028322134	0.969813818
358	CHST10	-0.035410147	0.969813818
359	IRF2	0.025400504	0.969361594
360	BRF1	-0.02327762	0.969361594
361	POLI	-0.031531109	0.96930064
362	EPB41L4B	0.035288004	0.969151212
363	SMTN	0.025760714	0.969151212
364	MTA2	0.01117181	0.969151212
365	PRC1	-0.013224905	0.969151212
366	MAP3K7	-0.01386558	0.969151212
367	RCC1	-0.014115905	0.969151212
368	GALNT1	-0.020724408	0.969151212
369	PAH	-0.02178364	0.969151212
370	CUL7	-0.022453867	0.969151212
371	RBP1	-0.026038183	0.969151212
372	ARHGAP40	-0.034125883	0.969151212
373	FAAP100	0.025756945	0.969097151
374	WTAP	-0.014481831	0.969068846
375	GALT	0.037317472	0.969021558
376	TRNT1	0.02025457	0.969021558
377	FBXO28	-0.013695627	0.969021558
378	GOLPH3	-0.014435893	0.969021558
379	C11orf80	-0.025489662	0.969021558
380	MRPL34	-0.028628236	0.969021558
381	GLB1L2	0.021700816	0.96850797
382	MT-ND4L	-0.024600548	0.96850797
383	RAB23	0.025772733	0.968456477
384	AK1	-0.024519894	0.968456477
385	STBD1	0.039239306	0.968197633
386	PGD	0.019620162	0.968197633
387	UBE2G2	-0.021199706	0.968197633
388	PTPRB	-0.025298335	0.968197633
389	ERLIN1	-0.02585742	0.968197633
390	ACOT9	0.016608909	0.96809474
391	TMEM170A	-0.037541939	0.968083165
392	NAA30	0.02915619	0.967879717
393	TMEM51	0.023718037	0.967879717
394	PLOD1	0.015395844	0.967879717
395	EPDR1	-0.019489641	0.967797441
396	SPATA33	0.038764108	0.967548305
397	NRBF2	0.035766783	0.967548305
398	WASHC2A	0.034876669	0.967548305
399	TTC13	0.023580191	0.967548305
400	METTL3	0.020311194	0.967548305
401	LYAR	-0.018678735	0.967531582
402	ZADH2	0.022746392	0.967191448
403	C8orf33	-0.014973517	0.967191448
404	MISP	0.027274089	0.967099427
405	WIPI2	-0.015481815	0.967040992
406	AKIRIN1	0.022022416	0.966906244
407	BPNT2	0.021638933	0.966906244
408	EXOC6	-0.017945913	0.966906244
409	NUDT12	-0.021074826	0.966906244
410	MDM1	-0.027419513	0.966906244
411	FAM200A	-0.034415848	0.96688703
412	CARS1	0.014861326	0.966695101
413	RUSF1	-0.0152669	0.966695101
414	PRPF40B	0.03418496	0.966546334
415	GTF2F1	0.025157841	0.966546334
416	M6PR	0.024576588	0.966546334
417	RABEP1	0.020402424	0.966546334
418	APOOL	-0.025321038	0.966546334
419	TMEM183A	-0.029499989	0.966415557
420	ZNF232	0.03480413	0.966068101
421	NEFL	-0.021414431	0.966068101
422	ALG11	-0.025935481	0.966068101
423	TRAF3IP2	0.02332147	0.965901237
424	FOXRED1	0.019399425	0.965901237
425	LURAP1L	-0.021081469	0.965901237
426	PKM	0.020143429	0.965792479
427	PGM1	-0.013464932	0.965792479
428	SLC6A14	0.035243705	0.965748609
429	KDF1	0.024883275	0.965748609
430	RNF121	0.023709913	0.965748609
431	EPM2AIP1	-0.022820298	0.965748609
432	C9orf72	-0.034319653	0.965748609
433	MAPK8	0.019535371	0.965642602
434	RALGAPA1	-0.045671246	0.965638325
435	TK2	-0.034447087	0.965444852
436	H3C1	-0.082110697	0.965444852
437	PCIF1	0.021528635	0.965265613
438	PSAP	0.019966065	0.965265613
439	S100A14	-0.013455867	0.965265613
440	DHCR7	-0.014488699	0.965265613
441	PLCB3	-0.021401489	0.965265613
442	CSRNP2	-0.034651562	0.965265613
443	KIAA1143	0.045956422	0.964635722
444	L2HGDH	-0.033193311	0.964635722
445	ZNF707	0.028227728	0.964449697
446	NIP7	0.014938731	0.964449697
447	SEZ6L2	-0.024917347	0.964449697
448	PPP1R13L	-0.027090436	0.964449697
449	PLCD1	-0.042722882	0.964449697
450	APC2	-0.05017877	0.964449697
451	CXXC1	0.028819411	0.964055293
452	SLC35F5	0.023015106	0.964055293
453	LIPA	0.021975076	0.964055293
454	MYD88	0.021862247	0.964055293
455	STK25	-0.017573654	0.964055293
456	BCAM	-0.024384922	0.964055293
457	CPTP	-0.027888594	0.964055293
458	AL135905.2	-0.031309582	0.964055293
459	DGKD	-0.032773462	0.964055293
460	CDH6	-0.045918367	0.964055293
461	SPTLC1	-0.017691656	0.963779605
462	ZNF512	0.051419294	0.963471888
463	ARHGEF10L	0.028608094	0.963471888
464	TFAP4	0.024214917	0.963471888
465	FLII	-0.015162444	0.963471888
466	PPP4R3B	-0.017072437	0.963471888
467	HSDL1	-0.026832966	0.963471888
468	RAC2	0.025806209	0.963183603
469	DNAJC25	-0.045411394	0.963183603
470	ZMYM5	-0.036209931	0.962274731
471	ARL15	-0.032020862	0.961992477
472	STRIP2	-0.035306341	0.961902015
473	BZW1	0.015451133	0.961581782
474	ATP11C	-0.031290363	0.961235308
475	CSTF1	0.018222854	0.961088096
476	FA2H	-0.022527661	0.961088096
477	SSBP4	-0.040670508	0.961088096
478	E2F6	0.032490041	0.960908101
479	SLC9A3R2	0.035358731	0.960902301
480	IMPDH1	-0.020508986	0.960880002
481	SHROOM1	-0.041514305	0.960806175
482	KBTBD7	-0.045101731	0.960804712
483	UBE2Q1	0.024768672	0.960725961
484	HS2ST1	0.044927808	0.960547934
485	YIPF4	0.02855734	0.960547934
486	GPATCH1	-0.028831795	0.960547934
487	FBXO45	-0.033081179	0.960547934
488	LPCAT4	-0.033302511	0.960547934
489	DPP4	-0.035497929	0.960547934
490	DTX2	-0.054594128	0.960547934
491	ABCD4	-0.02776472	0.960420389
492	TSC22D1	0.019747094	0.960278284
493	SYTL3	-0.029671175	0.960278284
494	MAT2A	-0.021047875	0.959982908
495	DNAJC4	0.049208255	0.959981162
496	SSBP3	-0.052017197	0.959981162
497	OAF	-0.055908415	0.959981162
498	CABLES2	0.040787492	0.959959891
499	BAIAP2L1	0.019947936	0.959959891
500	ASCC2	-0.019174379	0.959959891
501	AKTIP	-0.034982466	0.959925393
502	DGKZ	0.050238855	0.95991058
503	ZC4H2	0.037826299	0.95991058
504	ANKIB1	0.024238985	0.95991058
505	CEP57	0.020930545	0.95991058
506	MFSD14B	0.02662868	0.95971626
507	MPZL2	-0.02705015	0.95958084
508	TSKU	0.038718053	0.959355121
509	TMEM129	-0.039544757	0.959355121
510	BRI3	0.042337269	0.959254011
511	PDCD4	0.025222845	0.959193339
512	IPO7	-0.019685063	0.959193339
513	CAPN15	-0.03193178	0.959193339
514	STX4	0.017409578	0.959103014
515	COTL1	0.014869224	0.959081286
516	PHC1	0.138439411	0.95903436
517	H3C11	0.112715366	0.95903436
518	C18orf54	0.048540415	0.95903436
519	XRCC2	0.032493715	0.95903436
520	SLF1	0.026674645	0.95903436
521	EPHA2	-0.015960883	0.95903436
522	ITGB5	-0.018572634	0.95903436
523	MRPL44	-0.018820795	0.95903436
524	ABRAXAS2	-0.030068377	0.95903436
525	ANO1	-0.033195249	0.95903436
526	NUTF2	-0.034373665	0.95903436
527	FBXO4	-0.038294755	0.95903436
528	KIAA0040	-0.040146983	0.95903436
529	ZNF606	-0.044760288	0.95903436
530	TSHZ1	-0.06105734	0.95903436
531	H4C9	0.044478079	0.958871174
532	ARRB2	0.03046782	0.958550378
533	ZDHHC17	-0.040655118	0.958547008
534	SENP3	0.066382985	0.958161057
535	IPMK	0.042834594	0.958161057
536	GUF1	0.037283711	0.958161057
537	TNFAIP8	0.029467534	0.958161057
538	FHL3	0.028515323	0.958161057
539	TMEM259	0.026366109	0.958161057
540	PLS3	0.024364397	0.958161057
541	DDAH1	0.021321351	0.958161057
542	DNAJB1	0.016147328	0.958161057
543	SNX13	-0.023196973	0.958161057
544	RAB33B	-0.042801292	0.958161057
545	PIBF1	0.037634037	0.95797258
546	DOCK10	0.034898047	0.95797258
547	ARHGEF17	-0.047359619	0.95797258
548	HNRNPD	0.017378956	0.957910781
549	TOR3A	-0.026139093	0.957910781
550	SUV39H2	-0.02854429	0.957469926
551	GSDME	0.034172708	0.957346943
552	PLEKHA1	-0.025281449	0.957346943
553	NRDE2	-0.043373532	0.957167723
554	MAP3K15	0.050996164	0.957019355
555	MAP3K11	0.032483044	0.957019355
556	DDX49	0.023307738	0.957019355
557	MTHFD1L	-0.029925071	0.957019355
558	ARHGEF40	0.054059752	0.956971137
559	NAMPT	-0.018124141	0.956971137
560	TARS1	-0.024727449	0.956971137
561	GPRIN1	-0.03480056	0.956971137
562	OGFRL1	0.044536561	0.956622582
563	DNAJC21	0.03052862	0.956622582
564	LRPPRC	0.01503076	0.956622582
565	DKC1	-0.015596676	0.956622582
566	UGT1A6	-0.023602942	0.956622582
567	NXF1	-0.032792841	0.956622582
568	SUGP1	-0.032961428	0.956622582
569	HINFP	-0.052646987	0.956622582
570	HASPIN	0.038552964	0.956620966
571	ROGDI	-0.053189216	0.956620966
572	RABL3	-0.029855784	0.956468204
573	ASCC1	0.027230007	0.956386849
574	VAC14	-0.020205456	0.956382332
575	ESCO1	-0.030986637	0.956382332
576	CSPP1	-0.038444712	0.956382332
577	SLC39A6	-0.029444507	0.956340357
578	FAM13B	0.037402281	0.956223048
579	SMAP1	0.017937636	0.956223048
580	CEP135	0.046464565	0.956205585
581	MVK	-0.024857933	0.956205585
582	HMGXB3	-0.029413727	0.956141084
583	MMP24	0.042284974	0.955720837
584	YIPF5	0.031050997	0.955720837
585	RAD54L	-0.03997491	0.955665129
586	ATP2C1	0.027580116	0.955652052
587	DNAJA2	0.019745289	0.955652052
588	ALDH5A1	-0.030219438	0.955652052
589	ARMC1	-0.031728038	0.955652052
590	DYNC1LI1	-0.021294674	0.955553416
591	SOSTDC1	0.035084602	0.955524993
592	SKP2	0.027352939	0.955524993
593	MKRN1	0.030520169	0.955260457
594	SEC14L2	0.026058859	0.955260457
595	TBCCD1	-0.026112207	0.955260457
596	CD3EAP	-0.030957439	0.955260457
597	CEP57L1	0.051496944	0.955066502
598	CHP1	0.02817633	0.955066502
599	GBE1	0.025857691	0.955066502
600	DPY19L1	-0.039490969	0.955066502
601	MAP3K6	-0.040221271	0.955066502
602	SUPV3L1	0.022381867	0.954794898
603	USP15	-0.021058636	0.954768027
604	LEPR	-0.070536143	0.954760704
605	CPSF6	0.019694296	0.954745865
606	SYT16	0.049053486	0.954597777
607	C6orf223	-0.032296094	0.954597777
608	CDC7	-0.03443353	0.954416118
609	TOLLIP	0.030891694	0.954401351
610	SETD9	0.059585381	0.954370898
611	GABARAPL1	0.031844909	0.953795385
612	C12orf43	-0.038341327	0.953795385
613	TICAM1	0.03481224	0.953414315
614	COMMD5	0.033461881	0.953414315
615	MT-ND3	-0.041036859	0.953414315
616	XXYLT1	0.035851452	0.953201464
617	TTLL5	0.028144436	0.953201464
618	GALNT7	-0.028836658	0.953201464
619	RPA1	-0.029323082	0.953201464
620	H2AC4	-0.096378608	0.953201464
621	CRPPA	0.043320917	0.952948548
622	SPATA2L	0.038978193	0.952544667
623	FANCI	-0.01863495	0.952544667
624	BSPRY	-0.035227548	0.952544667
625	MIER2	-0.037818678	0.952544667
626	LAMA4	-0.038650393	0.952544667
627	UGT8	-0.040179074	0.952544667
628	RAB40B	-0.057547425	0.952544667
629	HHEX	0.0208516	0.952245227
630	CCNE1	0.04990086	0.952227487
631	C1D	0.040068166	0.952227487
632	AATF	0.023028712	0.952227487
633	PRKACB	-0.027168811	0.952227487
634	BIN3	-0.027965146	0.952227487
635	CRK	-0.033470356	0.952227487
636	AFAP1L1	-0.048617685	0.952227487
637	CEP63	0.027188351	0.951878931
638	VCP	0.045042989	0.951842373
639	ZNF75A	-0.03740111	0.951842373
640	TRIM32	-0.050972776	0.951842373
641	H2AC16	-0.051284618	0.951842373
642	DNHD1	-0.082500626	0.951842373
643	RAMP1	0.048415768	0.951549765
644	SUMF1	0.032682876	0.951549765
645	PALLD	-0.04093395	0.951549765
646	SLC18B1	-0.044031366	0.951549765
647	CCDC57	0.061766213	0.951538199
648	NCAPD2	0.028524193	0.950786249
649	TLNRD1	0.066259664	0.950573192
650	SUCLA2	-0.029727457	0.950573192
651	RETSAT	-0.030605032	0.950573192
652	ZNF140	-0.044825918	0.950573192
653	CAVIN2	-0.259759843	0.950573192
654	SYNJ2BP	-0.057485648	0.950065743
655	ORMDL3	-0.017603198	0.950010077
656	MIA2	0.031316293	0.949908628
657	ALDH3A2	-0.023449122	0.949908628
658	PIM3	-0.027068369	0.949859035
659	SDCBP2	0.055118804	0.949736049
660	MCTP1	0.03721497	0.949736049
661	SLC25A46	-0.0356876	0.949736049
662	FAM122A	0.054487776	0.949613257
663	PLAT	0.028807323	0.949613257
664	PHKB	0.026484398	0.949613257
665	CEP44	0.046818461	0.949376857
666	ELOVL7	-0.034358438	0.949376857
667	GPC1	0.025531686	0.949058397
668	PIP4K2A	0.039297645	0.948955193
669	HSPA9	-0.033233111	0.948838758
670	GPD1L	-0.04005171	0.948665761
671	SLAIN2	0.040519644	0.94844706
672	TMEM184C	0.052610374	0.948196996
673	PRDM2	-0.039360932	0.946995568
674	SLC27A3	-0.05920015	0.946995568
675	OTULINL	-0.060516237	0.946995568
676	CCDC14	0.038030801	0.946825631
677	MIPOL1	0.046840689	0.946803646
678	YJU2	0.041928292	0.946803646
679	ASB1	-0.029371773	0.946803646
680	NAA50	-0.028696338	0.946734597
681	PALMD	0.032420462	0.946707045
682	SRSF8	0.041477026	0.946579441
683	UCK2	0.02594782	0.946579441
684	FUS	-0.049052279	0.946579441
685	OIP5	0.060739026	0.946429498
686	ZNF3	0.048802252	0.946429498
687	EXO1	0.03962334	0.946429498
688	MTHFD1	0.035671744	0.946429498
689	ATP11B	0.032827395	0.946429498
690	COG7	0.023806095	0.946429498
691	MAP2K1	-0.021097038	0.946429498
692	BECN1	-0.023061308	0.946429498
693	XPO1	-0.023984005	0.946429498
694	TMEM184A	-0.032355053	0.946429498
695	TBC1D20	-0.047528139	0.946429498
696	PCOLCE2	-0.05419872	0.946429498
697	TMEM39A	0.041267294	0.946108069
698	CRB3	0.046008975	0.946017212
699	IL13RA1	-0.04206817	0.945914239
700	LTO1	-0.042223645	0.945914239
701	MAPK7	0.056220145	0.945859622
702	HOMEZ	-0.036608127	0.945859622
703	ZNF550	0.056001248	0.945581642
704	KIFC1	0.031831304	0.945581642
705	ZNF34	-0.072991378	0.945268306
706	CUL4B	0.022984046	0.945224434
707	IWS1	-0.020998974	0.945205627
708	DDX52	-0.025651194	0.945205627
709	SYK	0.04647345	0.945180293
710	LRIG2	-0.05727295	0.945180293
711	RITA1	-0.059876976	0.945102663
712	HDGFL2	-0.050160739	0.945017143
713	FAM98A	-0.027373496	0.944907494
714	CDKN1B	-0.030513236	0.944907494
715	IFT122	-0.034206997	0.944907494
716	CYB561	-0.038973113	0.944907494
717	DCAF16	-0.060310611	0.944907494
718	ESCO2	-0.048522517	0.94479685
719	UHRF2	0.036063853	0.944374133
720	PPP1R11	0.027866222	0.944374133
721	MCU	0.0240254	0.944374133
722	BANP	-0.052018565	0.944374133
723	KATNB1	0.035210092	0.944011747
724	RNF128	0.04227675	0.943570673
725	TMEM47	0.039972069	0.943570673
726	MMP24OS	0.038084069	0.943570673
727	EXOSC10	0.024086906	0.943570673
728	GM2A	-0.049444518	0.943547807
729	FAM50A	0.028622237	0.943546182
730	MT-CO2	0.047698834	0.943326636
731	CLASRP	0.039032314	0.943157116
732	XRCC1	-0.046926274	0.943091073
733	APBB1IP	-0.050959393	0.942677372
734	CMTM1	0.080348433	0.942565532
735	SLC25A13	0.026565658	0.942565532
736	PALM3	-0.04894879	0.942565532
737	PPP1R2	0.027452789	0.942515244
738	TYW3	-0.033995885	0.942515244
739	HEMK1	-0.055758192	0.942515244
740	NAPG	0.032331537	0.942505979
741	DLAT	0.02894941	0.942505979
742	PGRMC1	0.027270643	0.942505979
743	PRR11	0.038984868	0.942499125
744	STRADA	-0.055216957	0.941872651
745	TMEM67	0.073680057	0.941852365
746	NINJ1	0.058227072	0.941852365
747	EHD1	-0.028701029	0.941852365
748	NSUN5	-0.053420715	0.941852365
749	POLL	-0.066547646	0.941852365
750	NFKBIB	-0.03058344	0.941691682
751	SLC29A3	0.062398513	0.941647393
752	CEP290	0.058983349	0.941600252
753	RARA	-0.023333729	0.941600252
754	USP5	-0.034018814	0.941600252
755	FBRSL1	-0.041350567	0.941600252
756	ERAP1	-0.045286974	0.941600252
757	SCAMP1	-0.048181088	0.941600252
758	TXNIP	-0.053353057	0.941600252
759	USP21	0.053250833	0.941595459
760	ETV4	0.039038682	0.941595459
761	CPVL	-0.042980954	0.941595459
762	MAU2	-0.049938158	0.941595459
763	BET1L	0.048615741	0.94149963
764	TMEM87A	-0.043310391	0.941480837
765	DPY19L4	0.064359038	0.940741955
766	ZNF212	0.055324768	0.940741955
767	VPS52	0.02761313	0.940741955
768	CUL3	-0.024029859	0.940741955
769	OFD1	-0.030550296	0.940741955
770	HFE	-0.048050394	0.940741955
771	BCL2L1	-0.03145059	0.940577447
772	XPNPEP3	-0.042961703	0.940577447
773	SRRT	-0.048087011	0.940577447
774	ATG14	-0.059448536	0.940577447
775	TMEM50B	0.04748725	0.940509508
776	C1orf198	0.039415736	0.940509508
777	KEAP1	0.030750278	0.940509508
778	RNPEP	0.023587162	0.940509508
779	ANP32E	-0.023551878	0.940509508
780	ISG20	-0.038605866	0.940509508
781	FAM172A	-0.039527679	0.940509508
782	PCCA	-0.057089701	0.940509508
783	GDA	-0.060065427	0.940509508
784	IRF8	-0.067433155	0.940509508
785	ARMC10	0.05184155	0.940236103
786	RRM1	-0.038498991	0.940025552
787	ZFP1	0.056338985	0.939818957
788	TMC4	0.032516352	0.939818957
789	CDC37	0.021208923	0.939818957
790	SLC25A22	-0.036569551	0.939818957
791	SAV1	-0.073267049	0.939818957
792	UBE2D4	-0.094106285	0.939818957
793	BMP4	0.047030227	0.939687099
794	SCARB2	0.052932653	0.939663109
795	TEFM	0.050516807	0.939663109
796	GTPBP10	0.040667098	0.939663109
797	MLST8	0.031844411	0.939663109
798	PHLDA1	-0.029304327	0.939663109
799	SLC38A9	-0.062207011	0.939663109
800	OBSL1	-0.06521414	0.938959909
801	TMEM186	0.037306197	0.938838389
802	PAPSS1	-0.034483108	0.938838389
803	PHTF2	-0.040202963	0.938838389
804	RAPGEF1	0.056382876	0.938463553
805	PLD3	-0.031582785	0.938463553
806	RYK	-0.040040858	0.938463553
807	IARS2	0.025284287	0.938358088
808	CFL2	0.039139271	0.938314132
809	LANCL2	0.038878809	0.938314132
810	SLC1A1	-0.033864435	0.938032729
811	ITGB1	-0.050603506	0.938032729
812	ST7	0.071969188	0.937652503
813	ZNF32	0.116578623	0.937617635
814	ZCCHC8	0.033384992	0.937617635
815	SEC23B	-0.044899912	0.937617635
816	TBC1D10B	-0.031679398	0.937571161
817	ZDHHC3	-0.037756813	0.937571161
818	BAAT	-0.047138759	0.937571161
819	GNAI1	-0.047632208	0.937571161
820	SART1	-0.059061974	0.937571161
821	DNAJC30	0.060866336	0.937483197
822	MAGT1	0.046937606	0.937483197
823	ELF2	-0.043414426	0.937483197
824	NKRF	-0.055281294	0.937483197
825	OXLD1	-0.062480927	0.937483197
826	HOXB3	-0.066042501	0.937483197
827	NLK	-0.087416557	0.937483197
828	CCDC51	0.034794642	0.937066762
829	FKBP9	-0.049161916	0.937066762
830	DEPDC5	0.061229839	0.937003617
831	LONRF3	0.080964473	0.936987784
832	BCO2	0.070193252	0.936987784
833	CSNK2A2	0.026411421	0.936987784
834	WDR1	0.025137204	0.936987784
835	NFKB2	-0.035627289	0.936987784
836	COIL	-0.048355794	0.936987784
837	NSMAF	-0.057765921	0.936987784
838	SLC25A19	-0.062115241	0.936987784
839	RGS14	0.075631913	0.936446243
840	CHML	0.06158593	0.936446243
841	IFIT1	0.042830949	0.936446243
842	MIS18BP1	0.041367411	0.936446243
843	TRAPPC13	0.0383357	0.936446243
844	LAP3	0.032511811	0.936446243
845	TTC27	0.029048177	0.936446243
846	PPME1	0.028292373	0.936446243
847	SSRP1	-0.026194589	0.936446243
848	POLG	-0.030805808	0.936446243
849	AGGF1	-0.04797261	0.936446243
850	TMED7	-0.049293998	0.936446243
851	CCN3	-0.061746196	0.936446243
852	ALKBH6	-0.102878232	0.936404718
853	AGPAT5	0.042242386	0.936336833
854	AP5Z1	0.041617496	0.936336833
855	CDK9	0.036191703	0.936336833
856	ARFGAP3	-0.034628928	0.936336833
857	PDHA1	0.027581886	0.9360685
858	DMRTA1	0.068809451	0.936055089
859	LRP5	0.042101013	0.936055089
860	XPNPEP1	0.037524378	0.936055089
861	FEZ2	0.03021017	0.936055089
862	SMU1	-0.029498653	0.936055089
863	PHLDA3	-0.06924755	0.936055089
864	SH3KBP1	-0.022595087	0.935917907
865	LCLAT1	-0.055018971	0.935917907
866	C4orf33	-0.067979722	0.935810998
867	TAF1C	-0.057447427	0.935569573
868	KIF12	0.063022207	0.935512438
869	C11orf68	0.046210945	0.935512438
870	RPS27	0.10498494	0.935203056
871	ARHGAP45	0.060240493	0.935203056
872	TOR1B	-0.061786631	0.935203056
873	NSMF	-0.092435345	0.935203056
874	DUS1L	-0.062314916	0.935044502
875	RRP7A	0.036935026	0.934882444
876	ZNF853	0.112723413	0.934519492
877	LIN9	0.047580962	0.934519492
878	PHF14	0.035803103	0.934519492
879	AP3M1	0.032322418	0.934519492
880	GAA	-0.043594027	0.934488825
881	ACADVL	0.026956922	0.934313527
882	PPP2R2D	0.058687523	0.934201294
883	ERGIC1	-0.034723049	0.934201294
884	POR	0.045905696	0.933861362
885	PTER	-0.038698107	0.933861362
886	KIF18A	0.040174103	0.93382485
887	LARP7	0.049984982	0.933729106
888	RRS1	-0.049656876	0.933729106
889	SMAD4	0.031226116	0.933611934
890	WDR53	0.053809069	0.933557615
891	LPCAT1	0.043678642	0.933557615
892	SLC25A24	0.037730007	0.933557615
893	CTC1	-0.052036767	0.933557615
894	LONP1	-0.054382625	0.933367903
895	FADS1	0.033636004	0.932930968
896	C17orf97	0.07891921	0.932916044
897	SAMD10	-0.071612464	0.932916044
898	CCDC66	-0.069287497	0.932725149
899	CPNE7	-0.069391622	0.932481312
900	CBFB	0.032744447	0.932400943
901	SPSB2	0.080926189	0.932115976
902	C6orf62	-0.044463325	0.931112725
903	EFTUD2	-0.047664118	0.931112725
904	CCHCR1	0.035159726	0.931074679
905	GNL1	0.040065375	0.931057919
906	ARMCX3	-0.056902683	0.931045404
907	SHISA4	0.112048255	0.930651712
908	ZNF165	0.082119877	0.930624403
909	CERK	-0.0606932	0.929037221
910	RPUSD4	0.05433595	0.9289345
911	HNRNPA0	0.02992392	0.928831592
912	RNF34	-0.033354688	0.928831592
913	TWF1	-0.046999402	0.928831592
914	SNX11	0.043097627	0.928755975
915	PIGO	0.042550194	0.928169671
916	SERBP1	0.027945331	0.928169671
917	GDI1	-0.026523775	0.928169671
918	IBA57	0.078727749	0.92813369
919	CCDC152	0.059700741	0.92813369
920	OAZ2	0.037779648	0.92813369
921	WDR43	0.030811662	0.92813369
922	TMCO3	-0.053338337	0.92813369
923	C18orf21	-0.054737165	0.92813369
924	FEM1A	-0.225610212	0.927968546
925	RFK	0.062115331	0.927895083
926	TAPT1	0.061246508	0.92690212
927	ARL8A	-0.034229663	0.92690212
928	PCLO	-0.076238596	0.92690212
929	GBP2	0.038822301	0.926602724
930	TOB1	0.039109513	0.92634667
931	TUBB6	0.033330615	0.92628048
932	RABGAP1L	0.02852899	0.92628048
933	DAXX	0.027501702	0.92628048
934	TCTN2	0.06579123	0.926226245
935	GDF15	0.035069117	0.926226245
936	SLC25A38	-0.051380572	0.926172467
937	ARPP19	0.045135831	0.925443851
938	TAF11	0.039448933	0.925443851
939	ANKRD27	0.038629426	0.925396551
940	FXR1	-0.032118353	0.925396551
941	COQ8A	-0.045308146	0.925396551
942	UBA1	-0.049160437	0.925396551
943	YIPF6	0.046954879	0.924858561
944	STIP1	0.033396125	0.92470616
945	CCNL2	0.068384779	0.924563431
946	LLGL2	0.03589236	0.924378727
947	BCLAF1	-0.05594481	0.924378727
948	NETO2	0.053582501	0.924321589
949	APEX2	0.032277001	0.924321589
950	NOC2L	-0.031907367	0.924321589
951	PLCD3	-0.069914061	0.924321589
952	CGGBP1	0.038453127	0.92422927
953	RAB12	-0.043248382	0.923910851
954	PPP2R2C	0.120910737	0.923609259
955	RNF145	0.062114155	0.923604213
956	NUP205	-0.028993024	0.923266672
957	ING1	0.077203771	0.922945919
958	SLC35E3	-0.080693357	0.922815916
959	ELAC2	0.054519006	0.922256855
960	EPN1	0.042227201	0.922256855
961	PTPN12	0.039242234	0.922256855
962	STK3	0.036210912	0.922256855
963	CDCA7	-0.036832987	0.922256855
964	OSGEPL1	-0.08802612	0.922256855
965	SHTN1	-0.051125201	0.922070402
966	FBXL4	-0.05080202	0.921955069
967	NCLN	0.040995089	0.921846011
968	SCO1	0.038626226	0.921779719
969	PBX1	-0.078311188	0.921779719
970	FAM149B1	-0.072580302	0.921566474
971	PKIB	-0.052543791	0.920939688
972	USP11	-0.033974961	0.920921189
973	NOMO1	-0.062514851	0.920921189
974	ZNF362	-0.109741221	0.920864144
975	VRK3	0.035272636	0.920695576
976	TCOF1	-0.029311771	0.920695576
977	SPATC1L	0.096688403	0.920680225
978	MRPS6	0.061437519	0.920680225
979	GPS2	0.060981639	0.920680225
980	RBM22	0.044527172	0.920680225
981	HDAC3	-0.037167931	0.920680225
982	VGLL4	-0.053450683	0.920680225
983	NOSTRIN	-0.072280078	0.920680225
984	C1RL	-0.080668836	0.920680225
985	STPG1	-0.09065262	0.920680225
986	GRIPAP1	0.045610064	0.920360172
987	CBY1	-0.072581729	0.920360172
988	KLHL22	0.061612036	0.920179216
989	VPS35L	0.054853911	0.919875882
990	PREP	-0.036080932	0.919875882
991	H4C3	-0.162537629	0.919772701
992	VPS13A	0.055500605	0.919447001
993	HNRNPA2B1	0.028931064	0.919437054
994	LRIG1	0.076495943	0.919338712
995	MACO1	0.059280508	0.919338712
996	KLHDC4	0.045933775	0.91904595
997	TNK1	0.175833396	0.919022934
998	GOLM1	-0.056009243	0.918973809
999	PRR13	0.133958578	0.91897219
1000	MANBAL	0.04238933	0.91897219
1001	KIFC3	-0.056604943	0.91891692
1002	NLRP2	-0.049385808	0.918875189
1003	TMEM30B	-0.045965047	0.918844835
1004	ISG20L2	0.043450817	0.918427819
1005	ZNF446	-0.084292282	0.918427819
1006	SEL1L3	0.063629349	0.918421382
1007	UXS1	0.057019206	0.918421382
1008	HADHA	0.055211265	0.918421382
1009	C21orf91	-0.08435101	0.918421382
1010	IL1RN	0.046718819	0.917674678
1011	CDK16	0.044537327	0.916884529
1012	SRP72	0.039394053	0.916760734
1013	C12orf49	-0.072624938	0.916760734
1014	FKBP15	-0.061657112	0.916651031
1015	ARHGEF5	-0.074755964	0.916616466
1016	SLC44A2	0.063384845	0.916527514
1017	ZNF551	0.075635081	0.916390188
1018	CRY1	0.058042605	0.916390188
1019	STAU2	0.046783176	0.916390188
1020	ARRB1	-0.065329177	0.916390188
1021	MEX3D	0.061866606	0.916324003
1022	CEP76	0.051215676	0.916324003
1023	RAD18	0.050897846	0.916324003
1024	MTAP	0.032355433	0.916324003
1025	FAM76A	-0.103392217	0.916324003
1026	SYT17	-0.198737427	0.916324003
1027	PARM1	0.094804061	0.915520316
1028	PCDHGB4	0.107203247	0.915386798
1029	HMGA2	0.081760049	0.915386798
1030	KIF9	0.073822746	0.915386798
1031	NDEL1	0.058838073	0.915386798
1032	LBR	-0.038922102	0.915386798
1033	ATG12	-0.04916652	0.915386798
1034	AGTPBP1	-0.061628385	0.915386798
1035	MBTPS1	-0.061948164	0.915386798
1036	PURA	-0.069090685	0.915386798
1037	FAM160B2	-0.072990753	0.915386798
1038	USP20	-0.089609438	0.915386798
1039	TERF2IP	0.040088856	0.915322985
1040	AKT1S1	-0.048406748	0.915224679
1041	ZSCAN2	-0.083947217	0.915131781
1042	GORAB	0.072557552	0.915045965
1043	RNF19A	0.046661831	0.915045965
1044	APOBEC3C	-0.045429983	0.914539206
1045	PARG	-0.051660225	0.914503597
1046	MAPK3	-0.039673462	0.914320982
1047	DDA1	0.048681286	0.914317413
1048	RNF10	0.048679609	0.914317413
1049	HNF1A	-0.090128509	0.914317413
1050	ALDH7A1	0.031792118	0.91428753
1051	BET1	0.058791808	0.914042947
1052	SBNO2	-0.055340522	0.914042947
1053	POLM	-0.073815191	0.913815766
1054	GCDH	0.053147159	0.913520657
1055	HINT3	0.078303747	0.913496294
1056	TRIM5	-0.051060324	0.913319076
1057	CDIPT	0.039030786	0.913250863
1058	MIB2	-0.094546361	0.913250863
1059	C11orf49	0.048842659	0.912802717
1060	F2RL1	0.044047838	0.912802717
1061	GPT2	-0.058046824	0.912802717
1062	ABCA7	-0.08897262	0.912497154
1063	TMEM260	-0.085448859	0.912227764
1064	TOP1MT	0.053086012	0.91214849
1065	CSNK1G2	-0.068783238	0.91214849
1066	KHDRBS1	-0.050915682	0.91201434
1067	FHOD1	0.067738475	0.91190302
1068	FBXL20	0.052418005	0.91190302
1069	CMTR2	-0.047867144	0.91190302
1070	C11orf52	0.103147727	0.911704073
1071	SLC10A7	0.102983174	0.911704073
1072	PIGW	0.064897478	0.911704073
1073	ARHGEF26	0.053909622	0.911704073
1074	RBM23	0.04185861	0.911704073
1075	PPP1R8	0.038161756	0.911704073
1076	PSKH1	-0.077782908	0.911704073
1077	ENTPD2	-0.081133042	0.911704073
1078	MAST3	-0.10042546	0.911704073
1079	RASA2	-0.05227591	0.911553847
1080	FAM76B	-0.085257342	0.911553847
1081	TM9SF2	0.058433137	0.911320976
1082	HEATR5B	0.049160618	0.910887391
1083	CDKN1A	0.055427551	0.910625839
1084	TGS1	-0.071121925	0.910625839
1085	C1orf56	0.124481771	0.910347964
1086	EML3	-0.047879853	0.910261809
1087	SYT12	-0.076922507	0.910261809
1088	PCBP4	0.082000324	0.909976472
1089	PNPT1	0.032996305	0.90994933
1090	CENPO	0.050784666	0.909661931
1091	ARL14EP	0.055576879	0.909544919
1092	SFXN3	-0.055735197	0.909509943
1093	ZNF33A	-0.085305669	0.909509943
1094	KPNA3	-0.049041942	0.909502107
1095	TLCD3A	-0.088882769	0.909201542
1096	TRAF2	0.061405396	0.908702598
1097	PGM3	0.042965511	0.908702598
1098	WDR62	0.049662386	0.908595377
1099	NCBP1	0.041731199	0.90825499
1100	HSPH1	-0.046784088	0.908139521
1101	EMB	-0.08980507	0.908003673
1102	POP1	-0.08400042	0.907957233
1103	ENO2	-0.095002383	0.907957233
1104	NMNAT1	-0.084283322	0.907564448
1105	SIL1	0.061220265	0.907300751
1106	ATP1A1	0.04595583	0.907300751
1107	PMPCA	-0.04482473	0.907300751
1108	PRCC	-0.044872682	0.907300751
1109	NFYB	-0.059324162	0.907300751
1110	OTUD6B	-0.066818619	0.907300751
1111	EFCAB7	-0.089220261	0.907300751
1112	KBTBD6	-0.091279965	0.907300751
1113	MCM7	0.066096896	0.907267413
1114	STAG2	-0.035602505	0.905948315
1115	PHTF1	0.094317649	0.905938978
1116	SP110	0.061822053	0.905823762
1117	HSP90AB1	-0.063769824	0.905461051
1118	ZDHHC21	0.080907644	0.905408191
1119	ARSD	-0.065295145	0.905408191
1120	EREG	-0.079768814	0.905408191
1121	PROM2	-0.08828359	0.905340897
1122	TMEM11	0.062207899	0.90502456
1123	ADAM28	0.053528034	0.90467648
1124	SLC39A1	0.041236579	0.904330422
1125	FAM83H	-0.071821427	0.904166307
1126	IL27RA	0.074269494	0.903966685
1127	FUBP1	-0.067541846	0.903808298
1128	STXBP6	0.082883512	0.903412606
1129	RPAIN	0.057740116	0.903412606
1130	SLU7	-0.056242677	0.903412606
1131	DENND2D	-0.05658066	0.902612878
1132	TAF6	-0.04888462	0.90251956
1133	CGRRF1	0.096937019	0.902041858
1134	MED16	-0.060911559	0.901661145
1135	PHYKPL	-0.082818682	0.901661145
1136	GRIP1	-0.110161721	0.901639872
1137	COG8	0.081793989	0.901318131
1138	KAT7	-0.055480227	0.901301174
1139	RAP2B	0.044584103	0.901223315
1140	CLIC4	0.056218922	0.901159316
1141	CBX1	-0.038043457	0.901159316
1142	ZBTB2	-0.08015853	0.901159316
1143	ZNF367	-0.089569958	0.901159316
1144	TMEM123	0.066670409	0.901150599
1145	DYRK3	0.095923624	0.900974909
1146	CEP85	0.091553614	0.900974909
1147	P2RX4	0.080340799	0.900974909
1148	CCDC86	-0.050212694	0.900974909
1149	NBL1	-0.064214156	0.900974909
1150	GPALPP1	-0.07037035	0.900974909
1151	ZBTB14	-0.078916789	0.900974909
1152	SGCB	-0.079015792	0.900974909
1153	ACKR3	-0.113971626	0.900974909
1154	SMIM12	0.060400195	0.900310353
1155	TEX10	0.05198168	0.899824863
1156	TCP11L1	0.093858546	0.899437065
1157	DGAT1	0.068409108	0.899437065
1158	ALDH1A1	0.059244154	0.899437065
1159	DDX54	-0.075699344	0.899437065
1160	KDM2B	-0.076802071	0.899437065
1161	RARG	-0.096448023	0.899437065
1162	KANSL1L	0.05520998	0.899048317
1163	GATA6	-0.055498253	0.899048317
1164	DHRS7B	0.080135153	0.898354952
1165	MST1R	-0.047321199	0.898354952
1166	C1orf174	0.073104453	0.898165793
1167	MED25	0.042412129	0.897556218
1168	TRAPPC11	-0.05353156	0.897556218
1169	ZSCAN26	-0.086875707	0.897556218
1170	PRPS2	-0.044752884	0.897010712
1171	MAPK12	0.085758835	0.89685525
1172	ST13	0.048880064	0.89685525
1173	HEATR3	0.060981379	0.896832466
1174	UPF3B	0.067333191	0.896620891
1175	PPP1R3E	-0.220002787	0.896454542
1176	TIMM44	0.057705358	0.896297043
1177	EMP1	0.057933916	0.896152748
1178	NSF	-0.063962418	0.896152748
1179	FAM133B	0.174060934	0.895944221
1180	ZNF749	0.108000891	0.895944221
1181	RHPN1	0.091078423	0.895944221
1182	SIGMAR1	-0.044689457	0.895944221
1183	VPS36	-0.053468099	0.895944221
1184	CLK3	-0.061475757	0.895944221
1185	RAPGEFL1	-0.064733476	0.895944221
1186	XPR1	-0.066049904	0.895944221
1187	NEURL4	-0.108762599	0.895944221
1188	TSPAN2	-0.111090409	0.895944221
1189	QRSL1	-0.065506608	0.895927079
1190	SNUPN	0.048588206	0.895708587
1191	POLR1E	-0.075681586	0.895708587
1192	ZC3HC1	0.060269029	0.895149424
1193	DIPK2A	0.089996096	0.895077755
1194	ADGRA3	0.066644248	0.895077755
1195	ANKH	0.06660628	0.895077755
1196	DHODH	-0.063867562	0.895077755
1197	IKBKE	-0.081646141	0.895077755
1198	C5orf22	0.063523303	0.895008174
1199	SRSF11	0.041598429	0.895008174
1200	ABI1	0.032790987	0.895008174
1201	EPS8L2	-0.048689684	0.895008174
1202	REEP4	-0.072431326	0.895008174
1203	HOMER1	-0.095407873	0.895008174
1204	TMEM44	0.085010138	0.894866374
1205	PAFAH2	-0.064945923	0.894866374
1206	MTREX	0.05671527	0.894646497
1207	DEDD	-0.064488584	0.894608413
1208	NAB1	-0.062893727	0.894580034
1209	EWSR1	-0.08629585	0.894369406
1210	SOCS5	0.090863147	0.894154977
1211	POT1	0.058969518	0.894154977
1212	BFAR	-0.050519438	0.894154977
1213	SMG9	-0.079463618	0.894154977
1214	ATXN7	-0.08533386	0.894154977
1215	NEGR1	-0.102253577	0.894154977
1216	UTP14C	-0.188820691	0.894154977
1217	SYNCRIP	-0.040273079	0.893904119
1218	DEPP1	-0.100554227	0.893798107
1219	CAND1	-0.039444361	0.893548782
1220	TUG1	0.14174245	0.893483973
1221	AC079741.2	0.13030759	0.893483973
1222	ZNF251	0.105787918	0.893310192
1223	PHACTR3	-0.13710948	0.893252581
1224	GNG4	0.127598329	0.893193526
1225	PAN2	0.084868074	0.893193526
1226	NAGA	0.053908526	0.893193526
1227	TRIM23	-0.067296074	0.893193526
1228	LRP12	-0.093830842	0.893193526
1229	MALL	-0.141869653	0.893193526
1230	SERPINA5	0.057551416	0.89315587
1231	DNAAF5	0.039076887	0.89315587
1232	INTS5	-0.057357813	0.89315587
1233	LLPH	-0.064807741	0.89315587
1234	SZRD1	-0.068759594	0.89315587
1235	TCHP	-0.080393187	0.89315587
1236	ZCCHC7	0.121542323	0.8930337
1237	TRMT12	0.070501606	0.892985097
1238	DSE	-0.080846127	0.892960632
1239	MICAL1	-0.073151026	0.892735221
1240	ENDOD1	-0.071231396	0.892665446
1241	RGS3	0.057217346	0.892560088
1242	PPP6C	-0.047021772	0.892560088
1243	NEMP1	-0.075424935	0.892560088
1244	SBF1	0.056891808	0.892303505
1245	ATRN	-0.071693644	0.892303505
1246	SGO2	0.057753069	0.892124351
1247	MROH1	-0.050009445	0.892121291
1248	TMTC4	0.119161906	0.89198104
1249	NUDT6	0.108814018	0.89198104
1250	PLEKHF2	0.085387973	0.89198104
1251	MAD1L1	0.067848231	0.891973448
1252	TNFRSF19	-0.087317892	0.891973448
1253	PPP2R5D	-0.044221244	0.891930445
1254	ZFP64	-0.070424177	0.891620023
1255	MCM6	0.052442462	0.891277569
1256	SHC1	0.059088752	0.891240236
1257	MTO1	0.056494414	0.891240236
1258	AP1M1	0.054007284	0.891240236
1259	LIG3	-0.074790638	0.891238958
1260	TARBP1	-0.063545928	0.890694825
1261	SOCS4	-0.067342596	0.890694825
1262	NRF1	0.088734385	0.890667629
1263	GOSR2	0.126053115	0.890599163
1264	SAE1	0.027481392	0.890578925
1265	SEPHS2	0.049781946	0.890528808
1266	PPP1CB	0.052380773	0.890252133
1267	C6orf132	0.043409611	0.890252133
1268	CCDC68	-0.070033731	0.890252133
1269	TNIP2	-0.114009032	0.890252133
1270	ZFYVE27	-0.12528348	0.890252133
1271	MINPP1	0.087879343	0.8900473
1272	FRS2	-0.094196795	0.889806659
1273	CORO1C	-0.042852694	0.889574517
1274	PFKP	0.060175093	0.888867948
1275	DHX34	0.071056104	0.888624548
1276	MTPAP	0.052616852	0.888624548
1277	NUP54	0.049619618	0.888624548
1278	ICAM3	-0.203570776	0.888624548
1279	COA8	0.15654906	0.888541932
1280	EDC4	-0.052181562	0.888541932
1281	SLC9A8	-0.094277012	0.888541932
1282	POGLUT3	0.086540901	0.888516907
1283	SLC35F2	0.070748317	0.888409828
1284	AACS	0.053172264	0.888186988
1285	KIF20B	-0.043223821	0.888186988
1286	MTM1	0.080853346	0.888184882
1287	OS9	-0.041430209	0.888184882
1288	GBA2	-0.075175925	0.888184882
1289	ARVCF	-0.096532	0.888184882
1290	NXT2	0.071230864	0.88805881
1291	CTNNBL1	0.067606316	0.88805881
1292	PIGV	0.116613741	0.887785748
1293	RWDD3	-0.073132211	0.887622069
1294	EXOC3	-0.049765712	0.887602199
1295	PNISR	-0.054703621	0.887602199
1296	STEAP3	0.092577837	0.887069771
1297	TC2N	0.041853623	0.887069771
1298	CDS1	-0.072451819	0.886949193
1299	CFH	0.106942832	0.886735796
1300	BLNK	0.085999526	0.886735796
1301	ARMC6	0.058288325	0.886735796
1302	TRIM21	-0.090461935	0.886735796
1303	ZNF146	0.053980308	0.886606121
1304	CCDC112	-0.087660672	0.886340493
1305	ERICH1	0.083122206	0.885702242
1306	EZH2	0.060048153	0.885702242
1307	HNRNPF	-0.046514504	0.885702242
1308	PRKCD	-0.054871688	0.885702242
1309	SLC30A1	-0.059875098	0.885702242
1310	PALB2	-0.076301737	0.885702242
1311	GSPT2	-0.077006583	0.885702242
1312	ZNRF3	-0.078394256	0.885702242
1313	NECAP1	-0.097714062	0.885702242
1314	TTC33	-0.089356132	0.885633797
1315	KMT5A	0.123546137	0.88496738
1316	LZTS2	0.114627593	0.88496738
1317	IKZF5	-0.138688988	0.88496738
1318	SUCLG2	0.049984683	0.884777032
1319	UBA5	-0.048123455	0.884777032
1320	MANEAL	0.102582356	0.884500692
1321	MAPK6	-0.089875931	0.884237715
1322	FCHSD2	-0.120048112	0.884237715
1323	CTPS1	0.068987152	0.884224539
1324	SLC10A3	-0.09332096	0.884224539
1325	SMARCD1	0.062664898	0.883795447
1326	DDX24	-0.083612658	0.883738477
1327	TULP3	0.070936238	0.883553937
1328	TAP2	0.090363643	0.883544253
1329	DNAJA4	0.06337195	0.882643109
1330	CCDC9	0.082118647	0.882382505
1331	GNAI3	0.038252579	0.882334577
1332	ALKBH4	0.110489116	0.882218694
1333	NCS1	0.119534052	0.881999313
1334	TNFRSF11B	0.06062086	0.881999313
1335	TNFSF10	-0.062416478	0.881999313
1336	AGK	-0.085685473	0.881999313
1337	LAMB1	-0.089181453	0.881999313
1338	B4GALNT1	-0.135709754	0.881999313
1339	RELB	0.077078009	0.88159207
1340	NCAPH	0.046860364	0.881165329
1341	BCKDHB	-0.0740341	0.88077352
1342	AP1S1	0.048477056	0.880620939
1343	FBXO27	0.194765102	0.880597144
1344	MTIF2	0.061168827	0.880597144
1345	TNIP1	0.042290866	0.880597144
1346	MTRR	-0.058050816	0.880597144
1347	C11orf24	-0.085325465	0.880597144
1348	METTL27	0.149280687	0.880594676
1349	EEF1AKNMT	0.058720431	0.880594676
1350	GLUD2	0.085343516	0.880325987
1351	CFAP20DC	0.145713463	0.880034215
1352	ANKRD13D	0.131759764	0.880034215
1353	PAXIP1	0.088586922	0.880034215
1354	ALG13	0.070348644	0.880034215
1355	ARFIP2	0.064269297	0.880034215
1356	CENPI	0.059929485	0.880034215
1357	TADA2A	-0.048940377	0.880034215
1358	CDC42EP1	-0.052527012	0.880034215
1359	PKP3	-0.059380451	0.880034215
1360	PARP12	-0.061881877	0.880034215
1361	LEMD2	-0.064089022	0.880034215
1362	OSBPL1A	-0.066275879	0.880034215
1363	IFI44L	-0.09925122	0.880034215
1364	DNAL1	0.115338549	0.879991119
1365	PIM1	0.080975208	0.879991119
1366	COPG1	0.044390165	0.879991119
1367	IBTK	-0.054222735	0.879991119
1368	ATXN7L3B	-0.090661566	0.879991119
1369	FANCM	-0.097469755	0.879991119
1370	LGALSL	-0.113758123	0.879991119
1371	CRCP	-0.121557845	0.879822
1372	PRMT2	-0.055300069	0.87960687
1373	NMT2	-0.087834633	0.87960687
1374	JPT2	-0.049004407	0.879103026
1375	PAX8	0.160791483	0.878767288
1376	SUOX	-0.074487901	0.877781632
1377	KBTBD2	-0.046956064	0.877679037
1378	SMAD6	-0.148713934	0.877509877
1379	CKLF	-0.155337273	0.877509877
1380	ELAVL1	-0.038353698	0.877288709
1381	RPGRIP1L	-0.073240269	0.877288709
1382	LYSMD3	0.084249204	0.877126852
1383	LIN7C	0.063867336	0.877126852
1384	EPC1	-0.087356649	0.877126852
1385	BIRC3	-0.11648199	0.877043702
1386	PEX13	-0.068007398	0.876873061
1387	SIX5	0.152456295	0.876710643
1388	RHBDD1	0.093924975	0.876710643
1389	CTSA	0.074618595	0.876710643
1390	DAGLB	0.067151799	0.876710643
1391	EIF1AD	-0.071456823	0.876710643
1392	FOXD1	-0.113215864	0.876710643
1393	FBXW4	-0.180953036	0.876710643
1394	TPD52	0.12899673	0.876382938
1395	MARK4	-0.085886374	0.876353975
1396	MBLAC2	0.106334924	0.876200184
1397	TUBB2A	0.109911005	0.875203097
1398	SLC52A3	-0.13471821	0.874928648
1399	BNIP2	0.05096971	0.874650804
1400	LPAR1	0.122079803	0.874600825
1401	SNRNP70	0.088042419	0.874600825
1402	NCEH1	-0.069006383	0.874600825
1403	TOR1AIP1	-0.070655386	0.874600825
1404	C3orf38	0.060992617	0.874562722
1405	SEPTIN10	0.053450846	0.874562722
1406	PIGQ	-0.083144185	0.874562722
1407	TOP2A	0.073677714	0.874559772
1408	C2orf42	-0.139758535	0.874269767
1409	JMJD4	-0.069961841	0.873880642
1410	FAM120AOS	0.13174706	0.873826169
1411	FBXO34	-0.080991316	0.873826169
1412	CARNMT1	-0.080891653	0.87341496
1413	CCNT2	-0.084603213	0.87264644
1414	CHST9	0.07998505	0.872601809
1415	ULBP3	-0.102445988	0.872601809
1416	LHFPL2	-0.122210658	0.872523603
1417	PGPEP1	0.110869103	0.872046199
1418	TFDP1	0.102845009	0.872046199
1419	KCTD14	0.074655995	0.872046199
1420	ZNF280C	-0.119922602	0.872046199
1421	ZNF174	-0.143720088	0.872046199
1422	ZNF35	0.131610256	0.871822896
1423	BBS9	0.099283019	0.871822896
1424	RALB	-0.051296861	0.871822896
1425	RALBP1	-0.055453328	0.871822896
1426	UQCC1	-0.06676144	0.871822896
1427	E4F1	-0.087309341	0.871822896
1428	ZNF888	-0.107849957	0.871822896
1429	PEX11A	-0.123664576	0.871822896
1430	ZNF567	0.108656769	0.871702327
1431	ZNF335	0.088845096	0.871702327
1432	CHKA	0.05872445	0.871702327
1433	EHD2	-0.06553084	0.871702327
1434	HARS2	-0.082141309	0.871702327
1435	INIP	-0.09116902	0.871702327
1436	PCDHGB6	-0.126635089	0.871702327
1437	ARRDC2	-0.137408568	0.871702327
1438	H2BC18	-0.180767808	0.871702327
1439	SLC25A43	0.112720818	0.871700306
1440	ZMAT5	0.077297075	0.871700306
1441	VEZF1	-0.114504465	0.871700306
1442	PELO	0.062889819	0.871621699
1443	CNOT9	0.059256944	0.871374095
1444	PPWD1	-0.064382381	0.87068967
1445	USP32	-0.079277167	0.870579441
1446	CNTRL	0.089211002	0.86985577
1447	CYB5R3	0.037081045	0.86985577
1448	RBAK	-0.11307772	0.869814131
1449	ABCB9	-0.115226273	0.869814131
1450	TTC30B	-0.131887966	0.869814131
1451	TEX261	-0.145376497	0.869814131
1452	CSPG5	0.155123312	0.869740422
1453	MOSPD2	0.080938586	0.869740422
1454	RACGAP1	0.051981591	0.869408935
1455	SLC19A1	0.09585229	0.869238323
1456	GRK2	0.087338774	0.86911407
1457	ATP13A2	-0.082791711	0.86911407
1458	POFUT2	-0.102179379	0.869051479
1459	NFXL1	0.091964269	0.868971069
1460	WLS	0.075423759	0.868971069
1461	SYMPK	-0.043407456	0.868971069
1462	ZNF26	-0.130715354	0.868971069
1463	HID1	0.058268692	0.868732413
1464	RP2	-0.073291343	0.868732413
1465	STXBP5	-0.152572054	0.868732413
1466	SLC25A33	-0.208974668	0.868732413
1467	DENND1C	-0.226057641	0.868732413
1468	ATAD3A	0.073088583	0.868716917
1469	LRRFIP2	-0.090155738	0.868042784
1470	ALPK1	-0.108419607	0.868042784
1471	HCFC2	-0.134508876	0.868042784
1472	DDX20	-0.073651541	0.867927454
1473	BRMS1L	0.088310604	0.867861896
1474	SPNS2	-0.097860251	0.867861896
1475	DMXL2	-0.154356277	0.867861896
1476	PIDD1	-0.159495676	0.867856486
1477	MLPH	0.103297021	0.867709227
1478	SEC61A1	-0.055151051	0.867709227
1479	SS18L1	-0.138735596	0.867504675
1480	SLC39A7	0.051042732	0.867283612
1481	TRMT2B	-0.08047998	0.867283612
1482	WDR25	0.117925837	0.867235431
1483	PLAU	0.065444512	0.867235431
1484	USP4	0.056971059	0.867235431
1485	HPS4	-0.085602006	0.867235431
1486	EXD2	-0.116156469	0.867192644
1487	UBE2K	0.059738949	0.867084101
1488	FAAH	0.135878566	0.866853015
1489	KLF16	0.111196542	0.866822777
1490	CYP2R1	0.157603569	0.865694462
1491	C7orf26	0.075435263	0.865694462
1492	USP3	-0.060321411	0.865694462
1493	AKT2	-0.062886298	0.865694462
1494	NT5E	-0.094592271	0.865694462
1495	TRAF3	-0.147646286	0.865694462
1496	UGT1A10	-0.084505535	0.865604846
1497	KCTD17	-0.117618209	0.865604846
1498	ZNF341	-0.129543829	0.865604846
1499	PAAF1	0.058462087	0.865576752
1500	RPGR	0.12582236	0.865464995
1501	ZNF197	0.116799752	0.865458745
1502	UBL3	0.103726769	0.865414768
1503	RBM12	-0.052675561	0.865414768
1504	UBB	-0.087407816	0.865414768
1505	H2AC20	-0.164569878	0.86503164
1506	C2orf69	0.11224445	0.865007411
1507	SKIV2L	0.062859314	0.864696904
1508	MOXD1	0.107767883	0.864669859
1509	NABP1	-0.07763043	0.864652291
1510	ANAPC1	-0.101203499	0.864652291
1511	ECT2	-0.05528404	0.864651371
1512	CLCF1	-0.146215374	0.864651371
1513	FASTKD5	-0.081907832	0.864633265
1514	TIA1	-0.060181184	0.864532982
1515	PHLDB3	0.116758771	0.864434573
1516	MMS19	0.071145966	0.864434573
1517	COG1	0.063126239	0.864434573
1518	SMPD4	-0.061906143	0.864434573
1519	AJUBA	-0.123945176	0.864434573
1520	TTN	0.252357382	0.864395972
1521	MON1A	-0.119822458	0.86398187
1522	NOMO3	0.165563887	0.863888658
1523	GPR137B	0.115561551	0.863888658
1524	SERPING1	0.094892819	0.863873287
1525	WDR20	-0.077961647	0.863873287
1526	SLC17A5	0.104168134	0.863561735
1527	ELP3	-0.066521039	0.863561735
1528	TEX30	0.118535253	0.863402194
1529	COL6A1	0.070513644	0.863402194
1530	C9orf78	-0.062812202	0.863402194
1531	ASB8	-0.091824646	0.863402194
1532	LTBP4	0.144790401	0.86316717
1533	RGS19	0.162483417	0.862936242
1534	FANCE	0.103851814	0.862936242
1535	RNF14	0.071430688	0.862936242
1536	SLCO4A1	-0.069598533	0.862936242
1537	APLP2	-0.080331072	0.862936242
1538	WDR89	-0.084614402	0.862936242
1539	CCDC137	-0.096794316	0.862936242
1540	CCNQ	-0.146487138	0.862936242
1541	GFM1	-0.06764446	0.862681344
1542	PPAT	0.060883463	0.861503314
1543	STAM	-0.069323569	0.861503314
1544	SLC49A4	0.104009605	0.861002476
1545	CTU1	0.116565275	0.86077276
1546	HNRNPK	0.093331019	0.86077276
1547	SAFB2	0.093279983	0.86077276
1548	RHOB	-0.05706919	0.86077276
1549	DCAF11	-0.070024441	0.86077276
1550	USP1	-0.074254662	0.86077276
1551	SUZ12	-0.0857955	0.86077276
1552	EIF2AK3	-0.096163027	0.86077276
1553	DNAL4	-0.10737197	0.86077276
1554	MVP	-0.11222665	0.86077276
1555	CADM4	-0.115060475	0.86077276
1556	TMEM154	-0.147686408	0.86077276
1557	CDC6	-0.044173239	0.860702846
1558	AKT1	0.086385317	0.860457804
1559	ABCA3	0.160200862	0.860126656
1560	ZNF296	0.146140251	0.860126656
1561	TRMT10A	0.143973837	0.860126656
1562	PPOX	0.143668625	0.860126656
1563	DHX58	0.117147135	0.860126656
1564	CHUK	0.091605387	0.860126656
1565	B4GALT3	0.090814816	0.860126656
1566	RPL7L1	0.08907625	0.860126656
1567	TEAD4	0.082249565	0.860126656
1568	PDK2	0.081393228	0.860126656
1569	PSMD9	0.075462654	0.860126656
1570	NAB2	0.071365479	0.860126656
1571	PRMT3	0.070849184	0.860126656
1572	SRP68	0.062805383	0.860126656
1573	MCCC1	0.049933958	0.860126656
1574	ARHGDIA	-0.04579999	0.860126656
1575	LAD1	-0.054108204	0.860126656
1576	RAB3IP	-0.059742465	0.860126656
1577	GTF2H3	-0.061316292	0.860126656
1578	PKP4	-0.064114456	0.860126656
1579	EML2	-0.064700734	0.860126656
1580	PPARG	-0.067995359	0.860126656
1581	TOR1A	-0.06865329	0.860126656
1582	LARS1	-0.075710679	0.860126656
1583	CDC42EP3	-0.097758246	0.860126656
1584	KANSL2	-0.101373885	0.860126656
1585	SLC30A6	-0.101812474	0.860126656
1586	NPEPL1	-0.138098946	0.860126656
1587	SLC25A10	-0.139842548	0.860126656
1588	TSC22D4	-0.144995148	0.860126656
1589	LMNB1	-0.058858124	0.86010904
1590	ZSCAN9	-0.102113455	0.85996379
1591	ORAI1	-0.118693956	0.859849641
1592	DSN1	0.062287765	0.8597651
1593	GLCE	-0.108939346	0.8597651
1594	RNFT2	-0.137874559	0.8597651
1595	SMG8	-0.100172029	0.859359106
1596	BAIAP2L2	0.069035946	0.859069308
1597	GPKOW	0.069305753	0.859022827
1598	CALU	-0.081847209	0.858983667
1599	TMEM192	0.101732931	0.858968579
1600	NRDC	-0.045168391	0.858968579
1601	ODC1	-0.061743341	0.858968579
1602	TMEM42	0.184374295	0.858888346
1603	ATG2A	-0.070149691	0.858888346
1604	MARVELD3	0.094483018	0.858842191
1605	SLC37A3	-0.071217135	0.858842191
1606	PDCL	-0.077652458	0.858842191
1607	VPS37C	0.120466774	0.858644415
1608	XPOT	0.059235685	0.858562005
1609	TIGD7	-0.191981368	0.858367737
1610	TMEM167B	0.089047138	0.858161292
1611	TRAPPC8	-0.07492143	0.858161292
1612	MAX	-0.079091996	0.858161292
1613	RERG	0.090551746	0.858080157
1614	FAM89B	0.191925746	0.857934158
1615	SHQ1	0.088462086	0.857934158
1616	PPIP5K2	0.082620559	0.857934158
1617	NFS1	0.073986429	0.857934158
1618	MAML1	-0.079797846	0.857934158
1619	HNRNPM	-0.085659768	0.857934158
1620	RCAN3	-0.088152331	0.857934158
1621	SLC20A1	0.071260493	0.857535782
1622	PDE3B	0.153604346	0.857529211
1623	AMACR	0.087487761	0.857529211
1624	MRFAP1L1	0.079353342	0.857529211
1625	DBNL	0.048335576	0.857529211
1626	DDIAS	-0.10163996	0.857529211
1627	FAM184A	-0.175248698	0.857529211
1628	UQCRHL	-0.380912616	0.857529211
1629	NR2F1	0.134005242	0.857422578
1630	TMX3	-0.067207499	0.857422578
1631	QPCTL	-0.115043522	0.857422578
1632	ZDHHC9	-0.067739588	0.857371666
1633	EIF4B	-0.131217872	0.857347142
1634	LARP1B	-0.097780236	0.857333807
1635	EPRS1	-0.068185198	0.856295914
1636	SLC2A13	-0.17025679	0.856103388
1637	SEPTIN4	0.258667321	0.855521672
1638	METTL21A	0.113083106	0.855491584
1639	ZNF721	-0.137926189	0.855491584
1640	DDC	0.122940192	0.855315596
1641	AGMAT	0.12045732	0.855315596
1642	DIAPH2	0.081202784	0.855315596
1643	MAP3K5	-0.067063098	0.855315596
1644	TNFRSF11A	-0.082072214	0.855315596
1645	ACER3	-0.100553772	0.855315596
1646	MORC4	0.06031807	0.855097192
1647	INPP5F	0.130609255	0.854819016
1648	GRK6	0.07471422	0.854819016
1649	LRRC61	-0.103639534	0.854819016
1650	SPATA20	-0.1240483	0.854819016
1651	WBP1L	-0.188925029	0.854819016
1652	EXOC5	0.079214747	0.854774559
1653	HS3ST1	-0.089429358	0.854540892
1654	HMGA1	-0.039793606	0.854480081
1655	ABHD11	0.092899602	0.854242425
1656	GALNT11	0.148302526	0.854215116
1657	MED29	0.072113061	0.854215116
1658	SCNN1A	-0.108207346	0.854077927
1659	COQ2	0.079703023	0.85404882
1660	LYSMD2	0.141190763	0.85359611
1661	DOK7	0.129756133	0.85252157
1662	RPAP2	0.08989052	0.85233378
1663	OGFOD3	0.104821765	0.852330119
1664	BBS2	0.065952306	0.852330119
1665	PSEN1	-0.083238346	0.852330119
1666	POLR3H	-0.107248716	0.852330119
1667	GFOD2	0.098655218	0.852320378
1668	PSME3	0.046134117	0.852320378
1669	MEIS2	-0.174580228	0.852320378
1670	DARS2	0.069637255	0.852095056
1671	SCML1	0.131679557	0.851939585
1672	SLC7A6OS	-0.094196054	0.851866458
1673	BTBD8	0.147523604	0.851604491
1674	PTCD2	0.121489882	0.851604491
1675	MLH1	0.090691682	0.851604491
1676	NCOA4	0.054820267	0.851604491
1677	CNDP2	-0.059734376	0.851604491
1678	GALNT2	-0.096339209	0.851604491
1679	PPM1D	-0.101520423	0.851604491
1680	MED4	0.08557335	0.851595903
1681	RNPC3	-0.187134808	0.851570689
1682	CCDC12	0.066625886	0.851533331
1683	STC1	-0.15752131	0.851473929
1684	NFKBIE	-0.077972635	0.851472811
1685	GNPDA2	-0.114607639	0.851445639
1686	HNRNPA1	-0.068415366	0.851421486
1687	UBR7	-0.080891854	0.851421486
1688	EPAS1	-0.114942686	0.851181734
1689	ODR4	-0.075795742	0.851046182
1690	SLC39A11	-0.079871203	0.851046182
1691	BTAF1	-0.097196036	0.851046182
1692	MMP1	0.087224716	0.849997821
1693	CANX	-0.092163893	0.84896789
1694	INVS	-0.144230802	0.848873639
1695	TAF13	-0.106741921	0.84819877
1696	RAB38	0.113821748	0.848080275
1697	GRM5	-0.177598422	0.847837095
1698	THAP6	0.149001385	0.84760859
1699	ERO1A	0.129802681	0.84760859
1700	SEC62	0.06874894	0.84760859
1701	CPNE2	-0.14081723	0.84760859
1702	IPO13	-0.107928507	0.847596671
1703	LANCL1	0.094781875	0.847519025
1704	ASB3	-0.103727941	0.847519025
1705	TRAPPC12	0.077053455	0.847362775
1706	ALDH2	0.071353715	0.847362775
1707	NOP58	0.048346448	0.847362775
1708	IGFBP3	-0.082749208	0.847362775
1709	DHX35	-0.084297066	0.847362775
1710	LGR4	-0.094243152	0.847362775
1711	ALOX5	-0.101464109	0.847362775
1712	CDYL	-0.116668912	0.847362775
1713	FST	0.119607055	0.847345976
1714	JUNB	-0.090613826	0.847345976
1715	AK4	-0.125788309	0.847237032
1716	COL4A4	-0.099706559	0.84677712
1717	RIT1	-0.081213893	0.84655405
1718	PDSS2	0.1108723	0.846524117
1719	FLVCR1	0.095435978	0.846524117
1720	C1orf52	0.083761518	0.846524117
1721	POGK	-0.075967928	0.846524117
1722	GPAT3	-0.123654619	0.846524117
1723	PLXNB3	-0.155275468	0.846524117
1724	UNC119	-0.159609604	0.846524117
1725	NCK1	0.063821946	0.846017126
1726	DCLRE1C	-0.103547787	0.846017126
1727	SLC41A1	-0.130686212	0.845659914
1728	CDCA4	0.09088118	0.845589739
1729	LRATD2	0.209943681	0.845340992
1730	H2AX	0.083062412	0.844838637
1731	INTS14	0.060288095	0.844838637
1732	EME1	-0.10182604	0.844838637
1733	RBM14	-0.121578803	0.844733382
1734	ABCA13	-0.141698482	0.844459281
1735	NPHP1	0.177637809	0.844281565
1736	CDC25B	0.070931503	0.844281565
1737	ARIH2	-0.066793778	0.844281565
1738	SLC43A3	-0.086935928	0.844281565
1739	KLHL11	-0.089478834	0.844281565
1740	ACTR5	-0.103650623	0.844281565
1741	FBXO33	0.120078131	0.844254645
1742	MECP2	-0.104200895	0.843979215
1743	RNF170	0.121462833	0.84394457
1744	ISCU	0.099006372	0.84394457
1745	FBLN1	0.097463232	0.84394457
1746	MIS18A	0.095084813	0.843891853
1747	USP33	-0.059576376	0.843861117
1748	EFCAB14	-0.097670749	0.843861117
1749	LAMB3	-0.065325918	0.843621061
1750	ODF2	-0.089745499	0.843621061
1751	DAPK3	-0.101262071	0.843621061
1752	UBE2Q2	-0.109039995	0.843441296
1753	PRKX	-0.170741316	0.843441296
1754	COQ8B	0.096370101	0.843319531
1755	E2F1	0.10939303	0.84280841
1756	SCPEP1	0.100903185	0.84280841
1757	FAM114A2	0.090704221	0.84280841
1758	SF3B4	0.08150328	0.84280841
1759	ORC2	0.080113032	0.84280841
1760	TRUB2	0.074594584	0.84280841
1761	ATP6AP1	0.067260779	0.84280841
1762	ATG13	-0.086721049	0.84280841
1763	GALNT12	-0.091644549	0.84280841
1764	LETM2	-0.116589168	0.84280841
1765	DENND1A	-0.146238258	0.84280841
1766	PSPC1	0.100917783	0.842709368
1767	PTK6	-0.145762349	0.842269169
1768	EIF3C	0.228618694	0.841995402
1769	RAB4A	0.103611292	0.841995402
1770	STRBP	0.08561743	0.841995402
1771	PDXK	-0.056909235	0.841995402
1772	CCAR1	-0.05910577	0.841995402
1773	PPM1A	-0.07904778	0.841995402
1774	GATB	-0.100244718	0.841995402
1775	H2BC7	-0.118490482	0.841995402
1776	OXNAD1	0.116638947	0.841905019
1777	H2BC10	-0.444949438	0.841905019
1778	RBKS	0.135690192	0.841830359
1779	PSD4	-0.128116781	0.840573812
1780	PPP3CB	0.081571977	0.84021123
1781	C1orf159	0.169906493	0.840120061
1782	ZC2HC1A	0.143279085	0.840120061
1783	HBS1L	0.072581036	0.840120061
1784	SCAP	0.065510784	0.840120061
1785	ACSL3	-0.062291131	0.840120061
1786	POLR3E	-0.078990317	0.840120061
1787	PAF1	-0.089205225	0.840120061
1788	RRN3	0.079765703	0.840063354
1789	CENPF	0.064910426	0.838699716
1790	USP7	0.130526802	0.838370755
1791	SLC25A15	-0.109669273	0.838055564
1792	ZNF224	0.315989827	0.837938566
1793	RHNO1	0.110522989	0.837476726
1794	MAP3K21	-0.099546104	0.836762944
1795	DGCR8	-0.102972378	0.836762944
1796	RAB18	0.069578147	0.836226376
1797	AL034430.1	0.209369358	0.836086092
1798	BNIP1	0.12341521	0.836086092
1799	ETFDH	0.100868607	0.836086092
1800	SH3GLB2	0.077144155	0.836086092
1801	NMUR2	-0.064824903	0.835966713
1802	MAP2K3	0.047081852	0.835796414
1803	MAST2	-0.098154889	0.835796414
1804	TM9SF3	-0.114603642	0.835796414
1805	GXYLT1	-0.157915362	0.835796414
1806	GDAP1	0.128598773	0.835710297
1807	ACOT11	0.140652489	0.835633115
1808	TSC22D3	0.109206516	0.835633115
1809	VTI1B	-0.115072752	0.835633115
1810	MPHOSPH10	0.066316042	0.835426122
1811	FBXO25	0.160853488	0.834592612
1812	GNPDA1	0.077780281	0.834376579
1813	SMYD5	-0.091514827	0.834164842
1814	TUBGCP5	-0.155464645	0.834124396
1815	NEK9	-0.102930875	0.833986013
1816	TSC1	-0.122312605	0.833773101
1817	PTBP1	-0.113319041	0.833693287
1818	FECH	-0.114065444	0.833693287
1819	CRYBG2	-0.146470429	0.833693287
1820	SRR	-0.188469881	0.833578485
1821	MTARC2	0.139568508	0.833438557
1822	ZNF581	0.117187323	0.833438557
1823	ESS2	0.106001827	0.833438557
1824	GPATCH4	-0.082603963	0.833438557
1825	CWF19L2	-0.17454056	0.833438557
1826	ABHD6	-0.178176504	0.833438557
1827	SPIN3	-0.182168796	0.833438557
1828	CSTF2T	-0.074015452	0.833432344
1829	BYSL	0.091689292	0.833213929
1830	CASZ1	-0.15268261	0.833213929
1831	SPSB3	0.091665754	0.833206491
1832	FBH1	-0.074416145	0.833206491
1833	E2F5	0.144515469	0.832672327
1834	IFT74	0.119462087	0.832672327
1835	BAMBI	0.07370589	0.832672327
1836	BPHL	0.137782678	0.832262544
1837	WRAP73	0.104897736	0.832262544
1838	FUT8	0.097833517	0.832262544
1839	ZMYM1	0.094949257	0.832262544
1840	RANBP3	0.077945376	0.832262544
1841	AGPS	0.069243147	0.832262544
1842	SULF2	-0.085264294	0.832262544
1843	SGK2	-0.087233888	0.832262544
1844	SKAP1	-0.115048386	0.832262544
1845	PYROXD1	-0.133864509	0.832262544
1846	CALCOCO1	-0.161446079	0.832262544
1847	KIAA1586	-0.18417857	0.832262544
1848	H2AC15	-0.21011106	0.832262544
1849	STIM1	-0.108567496	0.831770461
1850	CWC27	0.072496409	0.831349915
1851	PIGH	0.182945094	0.831315476
1852	PLK4	0.149388073	0.831315476
1853	DCAF6	0.073669883	0.831315476
1854	ITGA3	-0.059163948	0.831315476
1855	RNF38	-0.184640874	0.831315302
1856	CCDC47	-0.09458077	0.831077651
1857	CGREF1	0.148092389	0.831013818
1858	RGMB	0.146890418	0.831013818
1859	TRA2A	0.049895928	0.831013818
1860	SNAP29	-0.076795379	0.83099364
1861	MEAK7	0.103063774	0.830488041
1862	PMS1	0.085421644	0.830488041
1863	USH1C	0.102286321	0.830395995
1864	RBL1	0.095547094	0.830395995
1865	RB1CC1	-0.087692047	0.830210308
1866	CLK2	0.112766776	0.830202104
1867	GTF2H1	0.106739505	0.830142302
1868	SNX25	-0.183886309	0.830113341
1869	UBTD1	0.193021792	0.830107095
1870	ELP5	0.110704619	0.829630969
1871	TOPBP1	-0.059936604	0.829630969
1872	LGALS8	-0.083560413	0.829487464
1873	HSPA13	-0.108780798	0.829046952
1874	PEX11B	0.093525178	0.828807587
1875	GLS2	0.183699841	0.82848631
1876	MRM1	0.105856399	0.82848631
1877	CXCL8	0.085064864	0.82848631
1878	RAD21	0.060945188	0.82848631
1879	SLC19A3	0.116170399	0.828054774
1880	USP30	-0.148575576	0.828054774
1881	TMPO	-0.065119659	0.827790817
1882	SLC2A10	0.126629452	0.827738993
1883	PIGS	0.106916963	0.827738993
1884	GCFC2	0.139955711	0.827659353
1885	CASP9	0.113858022	0.827659353
1886	BCL10	0.065558807	0.827659353
1887	YWHAB	0.041678499	0.827659353
1888	HSD3B7	-0.099061326	0.827659353
1889	HSPA14	-0.137292596	0.827659353
1890	LIPT1	-0.161825294	0.827659353
1891	FAM83F	-0.145265292	0.827592605
1892	NRG3	-0.160383491	0.827592605
1893	TBC1D8	-0.137620701	0.82656066
1894	LPCAT3	0.099494397	0.826072638
1895	POLD3	0.093489178	0.826072638
1896	PNPLA6	-0.103525707	0.826072638
1897	TEDC2	-0.130487967	0.826072638
1898	C12orf66	-0.176582706	0.826072638
1899	TTC9C	0.122551407	0.825764398
1900	USF2	-0.12142697	0.825764398
1901	ASRGL1	0.104404714	0.825142937
1902	ZNF250	0.167933214	0.824910153
1903	SURF2	0.134423455	0.824807749
1904	CDK5RAP1	0.100710596	0.824804854
1905	MME	-0.133559364	0.824804854
1906	CCT5	0.065333429	0.824712227
1907	BLMH	-0.076935352	0.824712227
1908	MSH2	0.092842355	0.824364095
1909	ZMYM2	-0.081112433	0.824247767
1910	PHF19	0.120168203	0.824217317
1911	RNF122	0.162587064	0.824185086
1912	COPB2	-0.074100473	0.824185086
1913	TRIM65	-0.148915305	0.824185086
1914	SEMA3B	-0.163872387	0.824185086
1915	GEMIN5	-0.076113181	0.824063833
1916	KBTBD4	0.086261951	0.824057049
1917	NR4A1	-0.207225839	0.824057049
1918	HDHD3	0.102896024	0.823853204
1919	FIP1L1	0.095681018	0.823853204
1920	SFPQ	-0.120360578	0.823853204
1921	NCKAP1	0.052226492	0.823457306
1922	IMPACT	-0.113866524	0.823137744
1923	FMNL1	-0.163266245	0.822787787
1924	ZFYVE19	0.193669673	0.822721193
1925	TXNDC11	-0.112517217	0.822544883
1926	EFNB1	-0.127858766	0.822353931
1927	SQLE	0.084626533	0.822336345
1928	PSAT1	0.10480302	0.821447149
1929	UEVLD	-0.081837008	0.821447149
1930	ING4	-0.096833088	0.821447149
1931	FAM217B	-0.20625095	0.821431032
1932	FAM120B	-0.10648241	0.821379363
1933	LRIF1	0.120795862	0.821335438
1934	CXCL2	0.269875187	0.820231208
1935	HIF1AN	0.09901575	0.820231208
1936	DEPDC1B	0.089788973	0.820231208
1937	IK	-0.102534412	0.820231208
1938	PGAP6	0.10930218	0.820004655
1939	HNRNPL	0.069192113	0.819209235
1940	CCN2	-0.07442898	0.818792325
1941	POLR2D	-0.121147114	0.818489613
1942	SMARCA1	-0.120258152	0.818385596
1943	KLHL12	-0.095426023	0.818101048
1944	TRAF4	-0.104630081	0.818101048
1945	REPS2	-0.141552868	0.818094994
1946	PDIA4	0.082448361	0.817970203
1947	LZTR1	0.273690755	0.81795059
1948	ZNF691	0.217155509	0.817812364
1949	CD40	0.157387579	0.817777443
1950	HILPDA	0.189392753	0.816883501
1951	ZNF12	-0.109423307	0.816883501
1952	RBM10	-0.115075359	0.816883501
1953	SERPINE2	0.132561118	0.816829205
1954	NUP133	-0.107717365	0.816243581
1955	CTPS2	-0.098136912	0.816103427
1956	CDK8	-0.134506475	0.816103427
1957	TRMU	0.09724765	0.815560222
1958	MYBL2	0.089271132	0.815493111
1959	LINS1	-0.146897231	0.815388256
1960	DNAJC16	0.135446853	0.815380599
1961	CEP120	-0.122834436	0.815380599
1962	OSBP2	-0.192576667	0.815380599
1963	PARP3	-0.202607974	0.815380599
1964	PLAUR	0.125792734	0.815057266
1965	KAT5	0.086166061	0.815057266
1966	DAZAP1	0.063501101	0.815057266
1967	BAG6	0.051496229	0.814622867
1968	MOB1A	0.075137712	0.81461013
1969	RIPK4	-0.123913924	0.814597117
1970	C11orf1	0.16405593	0.814489114
1971	BRAF	-0.120500336	0.814412205
1972	FAM118A	0.13818999	0.814076909
1973	PES1	0.072927552	0.814076909
1974	USP14	0.065560966	0.814076909
1975	PRTG	-0.197688866	0.814076909
1976	ZNF354A	-0.30496911	0.813666225
1977	STK40	-0.129089431	0.81329308
1978	ZMPSTE24	0.108782194	0.813209609
1979	SH2D3A	0.107116809	0.813045551
1980	RELN	-0.211671172	0.813045551
1981	TTC4	0.100756243	0.812852349
1982	AMPD2	-0.107192144	0.811940844
1983	MMD	0.209821935	0.811931851
1984	PCYOX1L	-0.138513814	0.811800496
1985	CCDC106	0.146537495	0.811784411
1986	TMEM267	0.138547464	0.811784411
1987	RPUSD1	0.111984636	0.811784411
1988	PDCD6IP	0.079644034	0.811784411
1989	GALNT18	-0.164663986	0.811784411
1990	ZNF175	-0.183228891	0.811784411
1991	LIMS1	-0.097812877	0.811665819
1992	SLC35B2	0.087677961	0.811338821
1993	NUP188	-0.067837126	0.810962103
1994	SERTAD3	0.079446374	0.810210267
1995	C15orf41	0.149549618	0.810084978
1996	FBXO22	0.085829184	0.809974031
1997	NDE1	-0.08309811	0.809974031
1998	EFNA1	0.138094052	0.809621641
1999	SLC19A2	0.13215928	0.809621641
[truncated: 7,752 more rows]
